# Supplementary material for: Activation of neural lineage networks and ARHGEF2 in enzalutamide-resistant and neuroendocrine prostate cancer and association with patient outcomes
Source: Commun Med (Lond). 2022 Sep 21;2:118. doi: 10.1038/s43856-022-00182-9 (PMC9492734; doi:10.1038/s43856-022-00182-9)
Supplement: Supplementary file 2 — Supplementary Data 1 [file 43856_2022_182_MOESM2_ESM.xlsx]

## Sheet: Sheet1
Supplementary Data. Neural lineage signature 95 gene list
Gene Symbol	Ensembl Gene Stable ID	Description
FYN	ENSG00000010810.17	FYN oncogene related to SRC, FGR, YES
GNG4	ENSG00000168243.11	Guanine nucleotide binding protein (G protein), gamma 4
APBB1	ENSG00000166313.19	Amyloid beta (A4) precursor protein-binding, family B, member 1 (Fe65)
LHX2	ENSG00000106689.11	LIM homeobox 2
ARHGEF2	ENSG00000116584.18	Rho/rac guanine nucleotide exchange factor (GEF) 2
EPHB2	ENSG00000133216.16	EPH receptor B2
DPYSL3	ENSG00000113657.13	Dihydropyrimidinase-like 3
KIF1A	ENSG00000130294.16	Kinesin family member 1A
DLG4	ENSG00000132535.19	Discs, large homolog 4 (Drosophila)
SEMA4F	ENSG00000135622.13	Sema domain, immunoglobulin domain (Ig), transmembrane domain (TM) and short cytoplasmic domain, (semaphorin) 4F
PTK7	ENSG00000112655.16	PTK7 protein tyrosine kinase 7
ITGA3	ENSG00000005884.18	Integrin, alpha 3 (antigen CD49C, alpha 3 subunit of VLA-3 receptor)
ADRA2B	ENSG00000274286.2	Adrenergic, alpha-2B-, receptor
GNAI1	ENSG00000127955.17	Guanine nucleotide binding protein (G protein), alpha inhibiting activity polypeptide 1
WNT9A	ENSG00000143816.8	Wingless-type MMTV integration site family, member 9A
SEMA6C	ENSG00000143434.15	Sema domain, transmembrane domain (TM), and cytoplasmic domain, (semaphorin) 6C
NKX2-2	ENSG00000125820.5	NK2 transcription factor related, locus 2 (Drosophila)
SPTBN4	ENSG00000160460.16	Spectrin, beta, non-erythrocytic 4
AGT	ENSG00000135744.8	Angiotensinogen (serine (or cysteine) proteinase inhibitor, clade A (alpha-1 antiproteinase, antitrypsin), member 8)
MAP2	ENSG00000078018.19	Microtubule-associated protein 2
SEMA4C	ENSG00000168758.11	Sema domain, immunoglobulin domain (Ig), transmembrane domain (TM) and short cytoplasmic domain, (semaphorin) 4C
RAB17	ENSG00000124839.13	RAB17, member RAS oncogene family
ZSWIM4	ENSG00000132003.9	zinc finger SWIM-type containing 4
FOXO6	ENSG00000204060.7	forkhead box O6
PLXND1	ENSG00000004399.12	Plexin D1
L1CAM	ENSG00000198910.13	L1 cell adhesion molecule (hydrocephalus, stenosis of aqueduct of Sylvius 1, MASA (mental retardation, aphasia, shuffling gait and adducted thumbs) syndrome, spastic paraplegia 1)
GNAL	ENSG00000141404.16	Guanine nucleotide binding protein (G protein), alpha activating activity polypeptide, olfactory type
CHRNA3	ENSG00000080644.16	Cholinergic receptor, nicotinic, alpha polypeptide 3
BRSK1	ENSG00000160469.16	BR serine/threonine kinase 1
NFATC4	ENSG00000100968.14	Nuclear factor of activated T-cells, cytoplasmic, calcineurin-dependent 4
GPRC5B	ENSG00000167191.12	G protein-coupled receptor, family C, group 5, member B
ITM2C	ENSG00000135916.16	Integral membrane protein 2C
RASAL1	ENSG00000111344.11	RAS protein activator like 1 (GAP1 like)
FGFR4	ENSG00000160867.15	Fibroblast growth factor receptor 4
CEBPB	ENSG00000172216.5	CCAAT/enhancer binding protein (C/EBP), beta
INHBE	ENSG00000139269.3	Inhibin, beta E
S100A9	ENSG00000163220.11	S100 calcium binding protein A9 (calgranulin B)
SYP	ENSG00000102003.10	Synaptophysin
PROX1	ENSG00000117707.15	Prospero-related homeobox 1
ORC3	ENSG00000135336.14	origin recognition complex subunit 3
SYT1	ENSG00000067715.14	Synaptotagmin I
SNAP25	ENSG00000132639.12	Synaptosomal-associated protein, 25kDa
MFSD2A	ENSG00000168389.17	major facilitator superfamily domain containing 2A
DPYSL2	ENSG00000092964.18	Dihydropyrimidinase-like 2
SF3A2	ENSG00000104897.10	Splicing factor 3a, subunit 2, 66kDa
SOX4	ENSG00000124766.6	SRY (sex determining region Y)-box 4
PLXNA2	ENSG00000076356.7	Plexin A2
SYNGAP1	ENSG00000197283.16	Synaptic Ras GTPase activating protein 1 homolog (rat)
NR2F1	ENSG00000175745.14	Nuclear receptor subfamily 2, group F, member 1
TUBB2B	ENSG00000137285.10	tubulin beta 2B class Iib
ETV5	ENSG00000244405.8	Ets variant gene 5 (ets-related molecule)
INSM1	ENSG00000173404.5	Insulinoma-associated 1
NRCAM	ENSG00000091129.20	Neuronal cell adhesion molecule
S1PR2	ENSG00000267534.4	Sphingosine-1-phosphate receptor 2
RIMS2	ENSG00000176406.23	Regulating synaptic membrane exocytosis 2
ROBO1	ENSG00000169855.20	Roundabout, axon guidance receptor, homolog 1 (Drosophila)
ARSB	ENSG00000113273.17	Arylsulfatase B
ID4	ENSG00000172201.12	Inhibitor of DNA binding 4, dominant negative helix-loop-helix protein
RND2	ENSG00000108830.10	RHO FAMILY GTPase 2
NEGR1	ENSG00000172260.15	Neuronal growth regulator 1
TCF19	ENSG00000137310.12	Transcription factor 19 (SC1)
PAK3	ENSG00000077264.15	P21 (CDKN1A)-activated kinase 3
KDM2B	ENSG00000089094.19	Lysine demethylase 2B
HOXD10	ENSG00000128710.5	Homeo box D10
ROR2	ENSG00000169071.15	Receptor tyrosine kinase-like orphan receptor 2
EZH2	ENSG00000106462.10	Enhancer of zeste homolog 2 (Drosophila)
TOX	ENSG00000198846.6	Thymus high mobility group box protein TOX
MARK1	ENSG00000116141.15	MAP/microtubule affinity-regulating kinase 1
NEUROD1	ENSG00000162992.3	Neurogenic differentiation 1
FZD1	ENSG00000157240.3	Frizzled homolog 1 (Drosophila)
RACGAP1	ENSG00000161800.13	Rac GTPase activating protein 1
CDC20	ENSG00000117399.14	CDC20 cell division cycle 20 homolog (S. cerevisiae)
FKBP1B	ENSG00000119782.14	FK506 binding protein 1B, 12.6 kDa
B4GALT5	ENSG00000158470.5	UDP-Gal:betaGlcNAc beta 1,4- galactosyltransferase, polypeptide 5
BRINP1	ENSG00000078725.13	BMP/retinoic acid inducible neural specific 1
E2F1	ENSG00000101412.13	E2F transcription factor 1
CCNE2	ENSG00000175305.17	Cyclin E2
HDAC2	ENSG00000196591.12	Histone deacetylase 2
NCAM1	ENSG00000149294.16	Neural cell adhesion molecule 1
GAD1	ENSG00000128683.14	Glutamate decarboxylase 1 (brain, 67kDa)
UNC13A	ENSG00000130477.15	Unc-13 homolog A
NKX2-1	ENSG00000136352.17	NK2 homeobox 1
E2F3	ENSG00000112242.15	E2F transcription factor 3
CHRNB2	ENSG00000160716.5	Cholinergic receptor, nicotinic, beta polypeptide 2 (neuronal)
CDK5R1	ENSG00000176749.9	Cyclin-dependent kinase 5, regulatory subunit 1 (p35)
PROM1	ENSG00000007062.11	Prominin 1
ID2	ENSG00000115738.10	Inhibitor of DNA binding 2, dominant negative helix-loop-helix protein
SOX2	ENSG00000181449.4	SRY (sex determining region Y)-box 2
CAMK1D	ENSG00000183049.12	Calcium/calmodulin-dependent protein kinase ID
TIAM1	ENSG00000156299.13	T-cell lymphoma invasion and metastasis 1
GFI1	ENSG00000162676.12	Growth factor independent 1
RRM1	ENSG00000167325.15	Ribonucleotide reductase M1 polypeptide
ECT2	ENSG00000114346.13	Epithelial cell transforming sequence 2 oncogene
LMO4	ENSG00000143013.13	LIM domain only 4
E2F2	ENSG00000007968.7	E2F transcription factor 2
List of 95 neural lineage genes identified by Gene Sets Enrichment Analysis (GSEA) based on transcriptomic sequencing data from enzalutamide-resistant prostate cancer C4-2B MDVR cells and two NEPC patient data sets from Beltran, Aggarwal’s study.
