# Supplementary material for: Activation of neural lineage networks and ARHGEF2 in enzalutamide-resistant and neuroendocrine prostate cancer and association with patient outcomes
Source: Commun Med (Lond). 2022 Sep 21;2:118. doi: 10.1038/s43856-022-00182-9 (PMC9492734; doi:10.1038/s43856-022-00182-9)
Supplement: Supplementary file 3 — Supplementary Data 2 [file 43856_2022_182_MOESM3_ESM.xlsx]

## Sheet: Figure1a
Raw blot images for Figure 1a.

## Sheet: Figure2a
Source data for bar graph displayed in Figure 2a
Geneset	MDVR vs. C42B		t-SNCN vs. Adno		Beltran NEPC vs. CRPC
	NES	FDR-q	NES	FDR-q	NES	FDR-q
GO_Neural precursor cell proliferation	-1.5984	0.0051	1.43709	0.00684151	1.7239	0
Neural Stem Cell Differentiation Pathways and Lineage-specific Markers	-1.71719	0.00683761	1.4748	0.0150943	1.77021	0
Human Embryonic Stem Cell Pluripotency	-1.62554	0	1.38074	0.00889878	1.18452	0.175
Signaling pathways regulating pluripotency of stem cells	-1.16156	0.209857	1.0606	0.341801	0.965629	0.539683
GO_Regulation of neuron projection development	-1.8358	0.001	1.34406	0.00102987	1.78715	0
GO_Positive regulation of neuron projection development	-1.5413	0.001	1.2653	0.0369198	1.7672	0
GO_Positive regulation of neuron differentiation	-1.6856	0.001	1.31567	0.00829016	1.79299	0
GO_Central nervous system neuron differentiation	-1.4065	0.0206	1.38972	0.00570125	1.45343	0.0102623

## Sheet: Figure2c
Gene number and list displayed in Venn diagraph Figure 2c
UP genes shared among Aggarwal cohorts, Beltran cohorts and C4-2B MDVR cells	UP genes shared between Beltran cohort and C4-2B MDVR cells	UP genes shared between Aggarwal cohort and C4-2B MDVR cells	UP genes shared between Aggarwal cohort and Beltran cohort	Neural lineage signature-95 genes
7	18	13	57	95
FYN	KIF1A	L1CAM	PROX1	FYN
GNG4	DLG4	GNAL	ORC3	GNG4
APBB1	SEMA4F	CHRNA3	SYT1	APBB1
LHX2	PTK7	BRSK1	SNAP25	LHX2
ARHGEF2	ITGA3	NFATC4	MFSD2A	ARHGEF2
EPHB2	ADRA2B	GPRC5B	DPYSL2	EPHB2
DPYSL3	GNAI1	ITM2C	SF3A2	DPYSL3
	WNT9A	RASAL1	SOX4	KIF1A
	SEMA6C	FGFR4	PLXNA2	DLG4
	NKX2-2	CEBPB	SYNGAP1	SEMA4F
	SPTBN4	INHBE	NR2F1	PTK7
	AGT	S100A9	TUBB2B	ITGA3
	MAP2	SYP	ETV5	ADRA2B
	SEMA4C		INSM1	GNAI1
	RAB17		NRCAM	WNT9A
	ZSWIM4		S1PR2	SEMA6C
	FOXO6		RIMS2	NKX2-2
	PLXND1		ROBO1	SPTBN4
			ARSB	AGT
			ID4	MAP2
			RND2	SEMA4C
			NEGR1	RAB17
			TCF19	ZSWIM4
			PAK3	FOXO6
			KDM2B	PLXND1
			HOXD10	L1CAM
			ROR2	GNAL
			EZH2	CHRNA3
			TOX	BRSK1
			MARK1	NFATC4
			NEUROD1	GPRC5B
			FZD1	ITM2C
			RACGAP1	RASAL1
			CDC20	FGFR4
			FKBP1B	CEBPB
			B4GALT5	INHBE
			BRINP1	S100A9
			E2F1	SYP
			CCNE2	PROX1
			HDAC2	ORC3
			NCAM1	SYT1
			GAD1	SNAP25
			UNC13A	MFSD2A
			NKX2-1	DPYSL2
			E2F3	SF3A2
			CHRNB2	SOX4
			CDK5R1	PLXNA2
			PROM1	SYNGAP1
			ID2	NR2F1
			SOX2	TUBB2B
			CAMK1D	ETV5
			TIAM1	INSM1
			GFI1	NRCAM
			RRM1	S1PR2
			ECT2	RIMS2
			LMO4	ROBO1
			E2F2	ARSB
				ID4
				RND2
				NEGR1
				TCF19
				PAK3
				KDM2B
				HOXD10
				ROR2
				EZH2
				TOX
				MARK1
				NEUROD1
				FZD1
				RACGAP1
				CDC20
				FKBP1B
				B4GALT5
				BRINP1
				E2F1
				CCNE2
				HDAC2
				NCAM1
				GAD1
				UNC13A
				NKX2-1
				E2F3
				CHRNB2
				CDK5R1
				PROM1
				ID2
				SOX2
				CAMK1D
				TIAM1
				GFI1
				RRM1
				ECT2
				LMO4
				E2F2
				AR
				KLK2
				KLK3
				NKX3-1
				TMPRSS2
				GATA2
				HOXB13
				FOXA1
				ASXL3
				CAND2
				ETV5
				GPX2
				JAKMIP2
				KIAA0408
				SOGA3
				TRIM9
				BRINP1
				C7orf76
				GNAO1
				KCNB2
				KCND2
				LRRC16B
				MAP10
				NRSN1
				PCSK1
				PROX1
				RGS7
				SCG3
				SEC11C
				SEZ6
				ST8SIA3
				SVOP
				SYT11
				AURKA
				DNMT1
				EZH2
				MYCN

## Sheet: Figure3a
Source RNA seq data displayed in Figure3a heatmap
Sample ID	WCMC0_5_N	WCMC0_6_N	WCMC0_8_N	WCMC0_1_N	WCMC0_9_N	WCMC0_10_N	WCMC119_1_C	WCMC11_1_C	WCMC12_2_N	WCMC131_1_C	WCMC139_1_C	WCMC14_1_C	WCMC155_1_N	WCMC158_1_C	WCMC159_1_C	WCMC159_5_C	WCMC159_6_C	WCMC159_2_C	WCMC159_3_C	WCMC161_1_C	WCMC162_1_C	WCMC163_1_N	WCMC164_1_C	WCMC169_1_C	WCMC170_1_C	WCMC172_1_C	WCMC187_1_C	WCMC188_1_C	WCMC189_1_C	WCMC192_1_N	WCMC195_1_C	WCMC210_1_N	WCMC212_1_N	WCMC252_1_N	WCMC2_1_C	WCMC4_1_C	WCMC59_1_C	WCMC63_1_C	WCMC89_1_C	WCMC90_4_C	WCMC90_2_C	WCMC90_3_C	WCMC90_5_C	WCMC90_1_C	WCMC91_1_C	WCMC9_1_C	WCMC9_2_C	WCMC4240_1_N	WCMC7520_1_N
Cancer Types	CRPC-NE	CRPC-NE	CRPC-NE	CRPC-NE	CRPC-NE	CRPC-NE	CRPC	CRPC	CRPC-NE	CRPC	CRPC	CRPC	CRPC-NE	CRPC	CRPC	CRPC	CRPC	CRPC	CRPC	CRPC	CRPC	CRPC-NE	CRPC	CRPC	CRPC	CRPC	CRPC	CRPC	CRPC	CRPC-NE	CRPC	CRPC-NE	CRPC-NE	CRPC-NE	CRPC	CRPC	CRPC	CRPC	CRPC	CRPC	CRPC	CRPC	CRPC	CRPC	CRPC	CRPC	CRPC	CRPC-NE	CRPC-NE
FYN	0.3049	0.2642	1.2049	0.5608	1.2474	-0.3062	-1.5639	-1.5639	-0.4468	-1.2438	-1.5639	-1.5639	-0.5438	0.7091	-1.5639	-1.5639	-1.321	-1.5639	-1.5639	-1.3021	-0.8609	-1.5639	-1.2364	2.4147	-0.2908	0.5487	-1.5639	-1.5639	1.8244	-1.0577	-1.5639	0.7145	-0.5691	1.4256	-0.1652	-0.5781	-1.5639	-1.5639	-1.0569	-1.5639	0.1328	-1.5639	-1.5639	-1.5639	-1.5639	-1.5639	-1.5639	-1.5639	-0.3733
GNG4	1.0203	0.9936	0.9343	0.9635	1.2281	1.4373	0.2315	-1.9044	0.7179	-1.9044	-1.9044	-1.9044	-1.9044	-1.9044	-1.9044	-1.1588	-1.9044	-1.5269	-0.9948	-1.9044	-1.6417	-1.1369	-1.9044	-1.9044	-1.9044	-1.9044	-0.0621	0.2468	-1.9044	-1.9044	-0.1631	0.6873	-1.3071	1.0693	-1.9044	-1.9044	-0.117	-0.7862	-1.9044	-1.9044	-1.9044	-1.0206	-1.9044	-1.9044	-1.3326	-1.9044	-1.9044	0.9931	0.7246
APBB1	0.7702	0.9113	1.3989	1.2679	0.972	0.9519	1.7476	0.6263	0.1583	-1.2343	-0.9756	-0.5184	-0.5505	0.0313	-0.8455	-0.9783	-0.6137	-0.6137	-0.8649	0.4316	0.7981	0.2512	-1.8407	0.5019	-0.6674	-0.1528	1.0697	0.9661	1.4007	-0.8606	0.6715	-0.9373	0.5857	1.505	0.0741	0.6657	0.7672	-1.4441	0.6483	-0.9897	-0.0428	-1.5632	-1.3642	-1.1691	-1.7187	-1.163	-0.5953	0.6762	1.855
LHX2	1.8039	2.0631	1.4973	1.8916	2.0891	2.1171	-0.7186	-0.9163	0.9976	-0.9163	-0.8398	-0.9163	0.3406	-0.9163	-0.2966	-0.8692	-0.7794	-0.7268	-0.7718	-0.7483	-0.6364	0.284	-0.7957	0.7054	-0.9163	-0.9116	-0.9163	-0.3769	-0.9159	-0.6733	-0.4	-0.8795	0.7291	1.7418	-0.6305	-0.6722	0.2759	-0.9163	-0.5005	-0.9054	-0.9163	-0.2358	-0.87	-0.5203	-0.4778	-0.6033	-0.508	0.9886	-0.2616
ARHGEF2	1.224	1.1279	0.4981	1.9201	1.6323	1.6648	-0.8193	-0.2489	2.1162	0.937	-1.7525	-0.7297	-1.0347	1.1191	-1.0567	-0.9645	-0.4734	-0.9051	-1.2989	-0.165	0.1391	0.1892	0.1825	0.9986	1.0963	0.932	-0.7002	-0.9703	0.7728	0.1267	0.2266	-0.8516	-0.3037	1.3847	0.098	-0.2041	0.6856	-1.3041	-0.7596	-1.0165	-0.0921	-0.9679	-0.8686	-0.782	-1.4442	-0.2352	-0.7925	1.7687	-0.0992
EPHB2	-1.0876	-1.0876	-1.0876	0.0849	-0.3845	0.3201	-1.0876	-1.0549	-0.0055	-1.0876	-1.0876	-1.0876	-1.0876	-1.0876	-1.0876	-1.0876	-1.0876	-1.0876	-1.0876	0.4604	0.4012	-0.3267	-1.0876	2.2356	-1.0876	-1.0764	-1.0618	-1.0775	-0.133	-0.0645	1.2054	-0.2052	-0.762	2.9294	-1.0876	-0.1234	-0.72	0.015	-0.8182	-1.0876	-0.8682	-1.0876	-0.6287	-1.0876	-1.0876	-1.0876	-0.4962	1.8211	0.3335
DPYSL3	1.3629	1.63	0.7135	1.3194	1.3835	1.5261	-1.4764	-0.6782	-0.5005	-1.4764	-1.4764	-1.4764	-1.4764	-1.4764	-0.9859	-0.1205	-1.4764	-0.3206	0.154	-1.4764	-1.1027	-1.4764	-1.4764	-0.8542	-1.4764	-1.4764	-0.8149	-1.4764	-1.4764	-1.4764	-1.1756	-1.4764	-0.6097	0.9185	-1.4764	-0.3688	-1.4163	-1.4764	-1.4764	-0.9833	-1.4764	-1.4764	-1.4764	-1.4764	-1.4764	-1.4764	-1.4764	0.9235	-1.4764
KIF1A	0.7712	1.1336	0.8193	1.0273	1.1064	1.1829	-1.0137	-1.37	1.0003	-1.37	-1.37	-1.37	-1.2631	-1.37	-1.37	-1.37	-1.37	-1.37	-1.37	-1.0793	-1.37	-1.0879	-1.37	-1.37	-1.37	-1.37	-1.37	-1.0588	-1.37	-1.37	-0.9707	0.2751	0.3807	2.0358	-1.1154	-1.37	0.0209	-1.37	0.1778	-1.173	-1.37	-1.37	-1.37	-1.37	-0.6623	-1.0183	-1.37	1.001	-0.4899
DLG4	0.3916	0.2886	2.1104	2.0654	1.8701	1.3077	-0.7512	-0.1637	0.3531	-1.4116	-1.4116	-1.4116	-0.5543	-0.8775	-1.4116	-1.4116	-0.3173	-1.4116	-1.4116	-1.4116	0.6568	-1.3004	-1.4116	1.3662	-0.8484	-0.6376	-0.3299	-1.4116	-0.4363	-1.4116	-0.1712	-1.4116	-0.9578	1.1842	-0.7598	1.3269	-0.2111	-1.4116	-1.4116	-0.9879	-0.7069	-1.1581	-0.6723	-1.3371	-1.4116	-1.4116	-1.4116	0.7234	-0.4658
SEMA4F	1.1166	0.9824	0.8189	1.2555	1.0866	1.1352	-0.5948	1.0155	1.6526	-1.8787	0.0584	-0.1377	-1.4202	-0.7853	-1.3604	-1.1719	-1.0702	-1.2448	-1.2364	0.384	1.1441	-0.893	-1.8787	1.0628	-1.2231	-0.6485	1.3724	-0.1467	0.5954	-1.4483	-0.6497	-0.9514	1.1605	1.5963	-0.1971	0.7104	1.6756	0.2875	0.0615	0.236	-0.3472	-1.098	-0.4941	-1.1035	-1.4692	-0.0242	-0.7813	1.3598	-0.2706
PTK7	-0.3311	-0.2035	-0.3314	-0.861	-0.6513	-0.7198	1.0369	1.0933	0.422	-1.2175	-1.2175	-1.089	-1.0451	-1.2175	-1.2175	-1.2175	-1.2175	-1.2175	-1.2175	-0.8339	-1.2175	-1.2175	-1.2175	2.1683	-1.2175	-1.2175	-0.5933	0.1452	-1.2175	-1.2175	-1.0634	-1.2175	-0.6887	0.3602	-0.5621	0.4629	0.2505	-1.2175	-0.3957	-1.2175	-1.2175	-1.2175	-1.2175	-1.2175	-1.2175	-1.2175	-0.5383	1.0068	2.9616
ITGA3	0.5332	0.7484	0.0548	1.2697	0.924	1.3409	-0.2303	0.2611	0.3972	-1.5923	-1.5923	-1.0623	-1.5923	-1.5923	-1.5923	-1.4336	-0.7718	-1.5923	-1.4154	-1.5923	-0.7672	-1.5923	-1.5923	0.2298	-1.5923	-1.5923	0.2072	-0.797	-0.8621	-1.5923	0.3331	-1.5923	-1.5923	1.6663	-1.2888	0.9587	0.1051	-1.3718	-1.1383	0.2632	-0.467	-1.5923	-1.5923	-1.5923	-1.5923	0.3816	-1.5923	2.67	-0.7389
ADRA2B	0.0889	0.0956	2.3365	1.1431	1.1074	0.139	-0.922	-0.156	0.0683	-1.7352	-1.9405	0.957	2.2422	-1.6831	0.9717	0.8057	1.4861	0.2269	0.3676	-0.8277	-0.3956	1.5563	-1.0742	-0.1465	-1.5961	-1.7486	1.3095	-0.4725	0.2649	-0.3498	-0.6906	-0.1513	-0.0083	0.4882	-0.6857	0.3283	1.6473	-0.3038	-0.7399	-0.9801	0.602	-0.0421	-0.5352	-1.8265	-0.9532	0.0195	0.392	0.0574	-0.6777
GNAI1	0.4806	0.9774	1.4976	1.4961	1.5935	0.6476	0.9897	-0.8507	0.2242	-2.1115	-2.1115	-2.1115	-0.7875	-2.1115	-2.1115	-2.1115	-2.1115	-2.1115	-2.1115	-2.1115	0.2576	-1.0004	-1.3626	1.0267	-2.1115	-1.114	-0.7544	-0.6306	0.2146	-2.1115	-2.1115	-1.725	0.0614	1.3556	-2.1115	-1.5859	-2.1115	0.6721	-0.5373	-2.1115	-2.1115	-0.712	-2.1115	-2.1115	-2.1115	-2.1115	-2.1115	-2.1115	-0.4344
WNT9A	0.8722	0.3265	0.4085	0.0438	0.3632	0.3698	0.048	-1.5391	-1.5391	-1.5391	-1.5391	-1.5391	-1.5391	-1.5391	-1.5391	-1.5391	-1.5391	-1.5391	-1.5391	-0.984	-1.5391	-1.5391	-1.5391	-1.2479	-1.5391	-1.5391	-1.5391	-1.1631	-1.5391	-1.5391	-1.5391	-1.5391	-1.5391	1.5957	-1.5391	-0.8072	0.169	-1.5183	-1.1672	-1.5391	-1.5391	-1.5391	-1.5391	-1.5391	-1.5391	-0.5122	-1.5391	2.1154	1.0878
SEMA6C	-1.0132	-0.7818	0.1937	1.0234	0.1285	0.3907	1.0731	1.2605	-1.6018	-1.7607	-1.7607	-1.7607	-0.1892	-1.7208	-1.7607	-1.7607	-1.7607	-1.7607	-1.7607	-0.44	-0.0023	-0.5418	-1.7607	-0.9016	-1.6919	-1.7607	0.5259	0.6134	-1.4244	-1.7607	0.0904	0.1238	1.3462	1.7788	-1.7607	0.9835	-1.7607	0.8339	-1.7607	-1.7607	-1.7607	-1.7607	-1.7607	-1.7607	-1.0999	-1.7607	-1.7607	-1.7607	1.0433
NKX2-2	0.7708	0.4724	0.4589	0.4921	0.8026	-0.5577	1.5369	-1.6261	0.7762	-1.6261	-0.8486	-1.6261	-0.7349	-1.6261	0.056	0.2651	-0.1841	0.0586	0.3688	0.2997	-1.6261	0.0396	-1.6261	-1.6261	-1.6261	-1.6261	-1.1016	-0.359	-1.6261	-1.1591	-0.9628	1.7427	1.9246	2.3729	-0.8891	-1.0481	-0.8755	-1.6261	0.1299	-1.4903	-1.6261	-1.6261	-1.6261	-1.0359	-0.6992	-0.9231	-1.2759	-0.2238	1.8004
SPTBN4	1.1575	1.0337	0.8379	1.4471	1.2396	1.0842	0.2877	-0.1151	-0.0624	-1.1919	-1.1919	-1.1919	-1.1919	-1.1919	-0.6887	-0.7158	-1.1919	-1.0428	-0.6492	-1.1919	-1.1919	-0.8736	-1.1919	-1.15	-1.1919	-1.1919	-0.4088	-0.4943	-1.1919	-1.1919	-0.8317	-0.7355	1.1371	2.717	-1.1919	-0.8282	-1.1919	-0.9473	-1.1736	-1.1919	-1.1919	-1.1919	-0.8315	-1.1919	-1.1919	-1.1919	-1.1919	0.6543	-0.0475
AGT	0.6315	0.3537	0.0212	-0.0309	0.3611	-0.1689	0.947	-0.4897	0.1069	-1.5478	-1.5657	-0.7215	2.7242	-1.3456	-0.4876	-0.0339	0.5466	-0.526	-1.1343	0.3097	0.1031	2.1127	-1.0707	-0.2934	-1.4197	-1.4861	-0.1411	0.3502	1.7431	-0.2041	0.5419	0.816	-1.1556	1.9462	0.2347	0.0065	1.3005	-1.0166	-0.6565	-1.0094	-0.2208	1.4726	-0.8893	0.0435	-0.1351	-0.9586	-0.1663	1.6038	0.5987
MAP2	0.582	1.0445	-0.8769	0.1725	0.3578	1.2955	-2.8003	-2.8003	-2.8003	-2.8003	-2.8003	-2.8003	-2.8003	-2.8003	-2.8003	-2.8003	-2.8003	-2.8003	-2.8003	-1.2689	-2.8003	-2.8003	-2.8003	-2.8003	-2.8003	-2.8003	-2.8003	-2.8003	-2.8003	-2.8003	-2.8003	-2.8003	0.5092	0.1983	-2.8003	-2.8003	-2.8003	-2.8003	-2.0141	-2.8003	-2.8003	-2.8003	-2.8003	-2.8003	-2.8003	-2.8003	-2.8003	-2.8003	-2.8003
SEMA4C	0.2248	0.0821	0.7002	-0.2134	0.0381	0.1884	-0.526	0.641	-0.0312	-1.8527	-1.8527	-1.8527	-1.8527	-1.8527	-1.8527	-1.8527	-1.8527	-1.8527	-1.8527	-1.8527	-0.6144	-1.8527	-1.8527	-0.0303	-1.8527	-1.8527	-0.2183	0.1157	-1.1181	-1.8527	-1.8527	-1.8527	-1.8527	1.168	-1.3822	0.3543	-0.9078	-0.8206	-0.8876	-1.8527	-1.5037	-1.8527	-1.8527	-1.8527	-1.8527	-1.8527	-1.8527	3.0055	1.7355
RAB17	0.9171	1.0311	0.5475	1.7673	0.961	1.317	-1.6586	-1.3835	-0.7414	-1.6586	-1.6586	-1.6586	-0.1192	-1.6586	-1.6586	-1.6586	-1.6586	-1.6586	-1.6586	-1.6586	-1.614	-1.6586	-1.6586	-1.6586	-1.6586	-1.6586	-1.6586	-0.0798	-1.6586	-1.6586	-1.5192	-1.6586	-1.6586	-1.6586	-1.6586	-1.6586	-1.6586	-0.1061	-0.7269	-1.6586	-1.6586	-1.6586	-1.6586	-1.6586	-1.6586	-1.6586	-1.6586	-0.2774	0.0265
ZSWIM4	1.2091	1.1908	1.4363	1.6667	1.6246	1.6511	0.6594	0.0913	1.8162	-1.3759	-0.7591	0.0758	-1.5333	-1.1757	-0.7844	-1.0007	-0.6051	-0.7114	-0.9242	0.9923	0.5604	-0.4844	-1.6815	0.3667	-1.3529	-1.2201	0.3984	0.1844	-0.2337	-0.7002	-0.7496	-0.4076	-0.8428	0.618	-0.6887	1.1885	-0.2098	0.2164	-0.2338	0.2372	0.2901	-0.4051	-0.9061	0.1366	-1.1271	-1.3746	-0.6139	1.6765	2.1335
FOXO6	1.7388	1.6686	2.2369	1.6203	1.589	1.1422	-0.1676	0.7097	0.6126	-2.0535	-0.3496	0.0767	-0.8022	-1.0139	-0.6019	-1.2783	-1.2912	-0.9522	-0.9977	-0.1139	-0.426	-0.1786	-1.2368	-0.5539	-1.6793	-1.336	-0.1221	0.5737	-0.6019	-1.5443	-0.7322	1.0517	0.2376	1.775	-0.3523	-0.1801	0.6944	-0.7715	0.0579	0.3145	0.1489	-0.8404	-0.4651	-0.3885	-0.3928	0.9024	-0.2178	2.0658	0.371
PLXND1	1.9703	2.1151	1.6243	2.933	2.0334	2.6223	-0.1785	-0.3135	0.5132	-0.5699	-0.8589	-0.8082	-0.4638	-0.4943	-0.5339	-0.4639	0.1284	-0.2984	-0.5707	-0.7973	0.2014	-0.5655	-0.857	0.8869	-0.3221	-0.4327	-0.4622	-0.6911	-0.061	-0.2508	-0.251	-0.8589	-0.6974	1.3824	0.1336	-0.2291	-0.7102	-0.8161	-0.5007	-0.7282	-0.2003	-0.8429	-0.5149	-0.7981	-0.7064	-0.7906	-0.6773	1.4732	-0.4198
PROX1	0.8134	0.7949	0.4314	0.6106	0.8922	0.7887	-2.392	-2.392	-0.0835	-2.392	-2.392	-2.392	0.7379	-2.392	-2.392	-2.392	-2.392	-2.392	-2.392	-2.392	-2.392	0.8925	-2.392	-2.392	-2.392	-2.392	-2.392	-2.392	-1.6956	-2.392	-1.165	0.3633	0.2169	1.156	-2.392	-2.392	-1.6906	-2.392	-2.392	-2.392	-2.392	-0.6705	-2.392	-2.392	-2.052	-2.392	-2.392	-0.3404	-2.392
ORC3	0.9802	1.1548	1.1847	0.8933	1.3927	0.6532	0.7538	-0.007	0.9094	-1.0148	-1.6406	-0.4629	-0.462	0.0846	-1.9398	-1.5005	-1.9398	-1.9398	-1.5699	0.5367	-0.3679	-0.2082	-0.5286	0.5083	0.4336	-0.7682	0.2943	1.258	1.1575	-0.9499	0.4474	-0.618	1.0437	1.2981	1.0559	0.4781	1.9919	0.3577	0.8455	-1.1938	-1.5108	-0.8675	-1.5264	-1.7684	-0.5231	-0.0674	-1.3238	-1.2445	0.4111
SYT1	0.6097	0.6079	-0.1107	0.532	1.0739	0.7436	-2.3137	-2.3137	-2.3137	-2.3137	-2.3137	-2.3137	-2.3137	-2.3137	-2.3137	-0.5445	-2.3137	-2.2055	0.1713	-2.3137	-2.3137	-2.3137	-2.3137	-1.4772	-2.3137	-2.3137	-2.3137	-2.3137	-2.3137	-2.3137	0.0373	0.9571	0.8315	0.5104	-1.7366	-2.3137	-2.3137	-2.3137	-2.3137	-2.3137	-2.3137	-2.3137	-2.3137	-2.3137	-2.3137	-2.3137	-2.3137	-2.3137	-2.3137
SNAP25	0.7302	0.6847	0.7623	1.6675	1.4113	1.6166	-1.6885	-1.5729	0.739	-1.6885	-1.6885	-1.6885	-1.0351	-1.6885	-1.2322	0.1182	-1.6885	-0.4954	0.2105	-1.6885	-1.6885	-1.3602	-1.6885	-0.3304	-1.6885	-1.6885	-1.6885	-1.6885	-1.6885	-1.6885	-1.0347	-0.3329	0.4528	0.9567	-1.6885	-1.5069	-1.6885	-1.6885	-1.6885	-1.6885	-1.6885	-1.6885	-1.6885	-1.6885	-1.6885	-1.6885	-1.6885	-0.7167	0.2677
MFSD2A	1.3706	0.9539	1.928	0.5579	0.816	0.7286	-1.1694	0.114	0.6547	-0.7639	-1.1062	-0.5242	3.1494	-0.3914	-1.1694	-1.1694	-1.1694	-1.1694	-1.1694	-0.6314	-0.4418	1.6937	-1.1571	0.9794	-0.5953	-0.62	-0.5685	-1.1274	-0.6788	-0.7084	-0.3989	-0.7825	-0.5843	1.2329	-0.4931	-0.7043	-0.2506	-1.1052	-1.1694	-0.9407	-0.3832	1.0978	-0.0329	-0.6194	-1.1694	-0.2019	-0.9313	1.4658	-1.1694
DPYSL2	1.4028	1.3733	1.1974	1.1466	1.3566	1.0941	-1.1159	-0.857	0.9097	-0.8459	-2.0765	-0.9768	-0.8923	-1.1089	-0.8586	0.2316	0.6045	0.1316	0.0723	-1.8239	0.1514	1.2591	-0.5641	2.4808	-1.1285	-0.7022	-0.3639	-2.0765	-0.0118	0.5265	-0.0114	1.0504	1.1065	1.1888	0.0777	-0.075	0.1441	-2.0765	-1.0204	-0.3622	1.1821	-0.755	-2.0765	-1.2605	-1.2748	-1.9379	-0.1767	-0.3866	-0.1778
SF3A2	0.9873	0.9928	1.0456	1.464	1.4899	1.285	-0.2278	-0.2954	1.0763	-1.7566	-1.7566	-1.7566	-1.7566	-1.1006	-1.7566	-1.7566	-1.7566	-1.7566	-1.7566	-1.2866	1.1744	-1.7566	-1.7566	-0.7881	-0.4932	-1.4908	-0.1671	0.7488	-0.6509	-1.7566	-0.0286	-1.3969	-1.5226	-0.1777	-1.1224	-0.0676	-0.2462	-1.3634	-0.4339	-1.7566	-1.7566	-1.7566	-1.7566	-1.7566	-1.7566	-0.0752	-1.7566	1.1903	1.4808
SOX4	0.3169	0.3183	0.206	-0.003	1.1216	1.0413	-0.0642	-1.0391	1.4695	-1.8956	-1.8956	-1.2725	-1.8956	-1.8956	0.8555	0.0708	-1.7581	-0.2496	0.6623	-0.0413	0.1099	-1.3238	-1.8956	-0.7692	-1.8956	-1.8956	-0.5009	0.9586	-0.6136	-1.8956	-0.5358	0.7536	-1.8956	1.9541	1.2471	0.147	1.4498	0.9536	-0.6877	-0.7034	-1.5105	-0.8769	-1.0485	-0.7945	-1.4452	-0.8137	-0.9479	1.7156	1.6478
PLXNA2	1.3714	1.4611	1.5833	1.9119	1.9974	1.8205	0.1282	0.4385	0.8508	-1.3282	-2.3699	0.0346	-0.3113	-1.2751	0.0283	-0.0874	0.4566	0.4202	-0.1109	-1.2053	0.2442	0.0019	-1.1007	1.1762	-1.8642	-1.2468	-0.091	-0.8921	-0.1817	-0.365	0.0824	1.9489	-0.5338	-0.091	0.631	0.1713	-0.8108	-0.7932	-0.0887	-0.2088	0.1918	-0.9935	-1.1109	-0.8278	-0.6419	0.39	-0.1862	1.2427	0.1329
SYNGAP1	1.2392	1.1219	1.8255	1.1622	1.1362	1.1237	0.5924	1.5403	1.4518	-1.1224	-0.9256	-1.0925	-0.8794	0.0895	-1.0488	-0.5571	-0.2065	-0.787	-0.7432	0.0423	0.7488	-1.2474	-2.4445	0.9267	-0.5633	-0.4791	-0.0287	-0.2612	0.634	-0.9555	0.5179	0.0809	-0.4779	1.3001	-0.0238	1.1398	0.626	-0.1434	0.1171	-0.6398	-0.3932	-1.3235	0.1363	-1.0325	-1.6805	-0.3877	-1.1634	1.8609	1.1949
NR2F1	1.3717	1.1192	0.673	1.1653	1.266	0.6507	-1.1083	1.3489	1.2737	-1.1817	-1.187	0.3623	0.2679	-0.9745	-0.6633	-1.0474	-0.8016	-0.8045	-0.9215	-1.3737	-0.4829	-0.1422	-1.4376	0.741	-0.6398	-1.2871	1.2313	-1.0475	0.5298	0.1456	-0.7994	2.8029	-1.4186	0.1892	-0.4604	1.9508	-1.2559	-0.1558	-0.0926	-0.5207	-0.0577	0.0582	0.6638	0.4154	-0.2636	-0.4365	0.8071	1.4143	0.1137
TUBB2B	1.5205	1.6842	1.3233	1.5568	1.8718	1.8944	-0.9002	-0.6481	0.3223	-1.0545	-1.0545	-0.9384	-0.6718	-0.9026	-1.0545	-1.0545	-1.0545	-1.0545	-1.0545	-0.8339	-0.9108	-0.6282	-0.7346	-0.0168	-0.3774	-0.8925	-0.3984	-1.0545	-0.9241	-1.0545	-1.0545	0.3423	-0.1045	1.3963	-0.4737	-0.4658	0.006	-0.704	-0.8288	-0.9848	-1.0545	-1.0545	-1.0545	-1.0545	-1.0545	-1.0545	-1.0545	1.4216	-1.0545
ETV5	2.2355	2.3352	1.8415	1.994	1.9418	2.1627	-0.7147	-0.542	1.7377	-0.8354	-0.3334	-0.3789	0.018	-0.7702	-0.4286	-0.7601	-0.3087	-0.5759	-0.9136	-0.8681	0.1886	0.2672	-0.9332	1.4094	-0.6102	-0.5209	0.1057	-0.9956	0.1587	-0.1691	0.119	0.0953	1.103	0.1091	-0.0762	0.1671	-0.1042	-0.0838	-0.3073	-0.735	-0.449	-1.0044	-0.9634	-1.1148	-1.0305	-0.8198	-0.301	0.9957	-1.3372
INSM1	0.9526	1.1579	0.8317	0.9537	1.2361	1.3217	-1.3455	-1.7799	0.7433	-1.7799	-1.7799	-1.7799	-0.5167	-1.7799	-1.7799	-1.7799	-1.7799	-1.7799	-1.7799	-1.7799	-1.7799	0.0897	-1.7799	-1.7799	-1.7799	-1.7799	-1.3315	-1.4647	-1.7799	-1.7799	-1.7799	0.5739	0.0521	1.0055	-1.0209	-1.4752	-1.7799	-1.7799	-1.7799	-1.7799	-1.7799	-1.7799	-1.7799	-1.7799	-1.7799	-1.1587	-1.7799	0.0383	-0.6433
NRCAM	0.6722	0.9955	1.5204	1.2757	1.2434	0.7798	-1.5479	-1.4921	-0.1991	-1.5933	-1.5933	-1.5933	-0.045	-1.5933	-0.3087	-0.7505	0.2539	-0.2768	-0.3491	-1.5933	-1.5933	-1.2303	-1.5933	-1.3568	-1.5933	0.5031	-0.2444	-1.5933	0.4649	-1.4632	0.1356	1.4192	2.064	1.7788	-0.7294	-1.4093	0.3524	1.5898	-1.5933	-0.3888	-1.1802	0.2984	-0.134	-0.6519	-1.5933	-1.5933	-0.8299	-0.6748	-0.0849
S1PR2	0.2487	0.3393	0.2959	-0.6864	-0.4271	0.4318	-1.1374	-0.5055	1.4906	-1.4889	-2.4749	0.3541	-1.0898	-1.2342	0.4207	0.7646	0.1013	0.293	0.1082	-0.2405	-0.0283	0.8162	-1.3205	1.2017	-2.1658	-1.1245	-0.6223	0.162	-0.191	0.7059	-1.0202	0.4073	0.1976	1.4274	0.3362	-0.0336	0.9226	-1.4124	0.1168	0.5379	0.908	0.8174	-0.5884	0.3912	-0.7668	-0.4331	0.488	2.9153	1.7916
RIMS2	0.8075	0.6866	0.7902	1.171	0.9294	1.2974	-1.6806	-1.6806	1.0311	-1.6806	-1.6806	-1.6806	-1.6806	-1.6806	-1.036	1.0179	-1.6806	0.472	1.2897	-1.6806	-1.6806	-0.766	-1.6806	-1.6806	-1.6806	-1.6806	-0.9777	-1.6806	0.0465	-1.6806	-1.6806	1.1898	1.751	0.529	-1.6806	-0.8984	-0.3836	-1.6806	-1.3778	-0.3571	-1.6488	-1.0517	-0.7593	-1.138	-0.854	-1.6806	-1.6806	-0.9609	-0.7999
ROBO1	1.4562	1.4261	1.0348	0.7799	1.4645	1.1657	-0.9707	0.5222	1.0964	-1.9332	2.5972	0.7144	-0.4651	-1.3785	-0.3538	-0.16	0.4618	-0.0028	-0.1278	-0.5144	0.2251	-0.6178	-1.7459	1.0639	-2.0958	-1.5117	0.2564	-1.9143	-0.3972	-0.0275	-0.4327	0.9885	0.9556	0.7096	0.3509	0.5704	0.3096	-0.4965	-0.058	-0.3609	-0.2935	0.5254	0.5128	-0.0015	-0.4252	-1.6735	-0.2732	-1.0564	0.1007
ARSB	0.2458	0.6939	0.001	1.1827	0.582	0.5487	-0.9372	-0.8248	0.5488	1.1192	-1.7336	-0.9448	-0.14	0.5076	-1.5228	-0.1325	0.333	0.3449	-0.1605	0.1234	0.8767	2.5666	0.0451	1.1999	1.3481	-0.5808	-0.0889	-0.5668	0.2496	1.8014	0.198	-1.8711	0.8195	0.4727	0.9778	1.1188	0.2142	-1.308	-0.1252	-1.7074	-0.4009	-0.8727	-0.57	-1.4629	-1.2666	-0.7105	0.194	1.3879	-1.7731
ID4	0.9419	1.106	1.1826	1.8032	1.6363	1.8469	-0.4751	0.5023	-0.371	-0.9307	-0.8061	0.4103	0.0336	-1.0214	-1.115	-0.2311	0.2142	-0.7247	-1.0359	-0.4313	1.0432	0.325	-1.2211	-0.654	-0.6099	-1.7588	0.339	2.3543	-0.2219	0.2486	0.3998	0.7375	1.7123	2.0009	-0.2813	0.7634	-1.057	-0.4922	-1.4375	-0.5835	0.4412	-0.9967	-1.0397	-0.9822	0.0721	-0.1047	0.3814	-0.8163	-1.097
RND2	-0.4765	-0.0333	0.6712	0.1745	0.3942	0.8453	-1.1902	1.1981	0.3505	-0.6534	-1.1902	0.4374	1.7831	-0.8375	0.2925	-0.9501	-0.9205	-0.8198	-1.1115	-0.7787	1.0885	0.5015	-0.2183	-1.1902	-0.7216	0.5323	1.6005	-0.6821	0.2681	-1.0053	-0.4364	0.621	3.01	0.4733	-0.9317	1.0267	-1.1902	-0.9257	-1.1812	-1.1902	-1.1382	-1.1902	-0.5137	-1.1722	-0.81	-0.7604	0.264	2.3775	-0.832
NEGR1	0.3061	0.484	0.8265	0.9754	0.6191	0.3006	-1.5052	-1.1306	2.3001	-1.5052	-1.5052	-0.7174	-1.5052	-1.5052	-1.5052	-1.3538	-1.2114	-1.5052	-1.5052	-1.5052	-0.6358	-1.5052	-1.5052	1.48	-1.5052	-1.5052	-0.1068	-1.5052	-1.5052	-0.5678	-1.5052	-0.5973	1.3173	-1.5052	-1.5052	-0.2382	-1.5052	-1.5052	-1.5052	-1.5052	-1.0554	-1.5052	-1.5052	-1.5052	-1.5052	-1.5052	-0.9946	-1.5052	-1.5052
TCF19	1.0525	1.1651	0.8159	0.1843	0.7516	0.9782	0.3164	-0.1588	1.5877	0.2147	-0.175	-0.8875	0.1749	0.6851	-1.4951	-1.5208	-1.8407	-2.0916	-1.0461	0.0509	-0.1193	0.0863	-0.826	0.5291	1.3051	-0.3805	0.038	-0.2864	0.6961	-0.8669	0.7553	0.9283	0.8602	1.5699	0.6407	0.024	1.6965	0.467	0.0988	-1.6956	-1.6043	-1.05	-0.8451	-1.9409	-0.0653	0.1842	-0.8794	1.6321	0.2863
PAK3	0.8126	0.7279	1.3343	0.5757	0.0135	0.5392	-1.7586	-1.7586	-1.7586	-1.7586	-1.7586	-1.7586	-1.7586	-1.7586	-1.7586	-1.7586	-1.7586	-1.7586	-1.7586	-1.4341	-1.7586	-1.7586	-1.7586	-1.7586	-1.7586	-1.7586	-1.7586	-1.7586	-1.7586	-1.7586	-1.7586	-1.7586	-1.4429	-1.1263	-1.7586	-1.7586	-1.7586	-1.7586	-1.7586	-1.7586	-1.7586	-1.7586	-1.7586	-1.7586	-1.7586	-1.7586	-1.7586	-1.7586	-1.7586
KDM2B	0.4631	0.4776	0.6363	0.2948	0.1544	0.4685	-1.0294	1.0584	1.2061	0.1088	-0.6362	0.1243	0.1002	0.6905	-2.191	-2.2832	-1.3816	-1.9727	-1.9846	0.544	1.1215	0.2411	-1.137	0.6562	0.5858	0.2738	0.1167	0.6432	1.8448	-0.1705	-1.2927	-0.0058	-0.0216	1.5832	0.6679	1.2877	1.0204	0.5791	-0.1609	-0.5503	0.0183	-0.7756	-0.7122	-1.3963	-1.1597	-0.4396	-0.1364	0.8829	1.5876
HOXD10	1.3128	1.3763	1.0385	1.7909	1.5899	1.8232	-1.061	0.3225	-1.061	-1.061	-1.061	-0.3254	-0.1173	-0.8174	-1.061	-1.061	-1.061	-1.061	-1.061	-1.061	-1.061	-1.061	-1.061	-0.5523	-1.061	-1.061	-0.4481	-1.061	-1.061	-1.061	-1.061	-1.061	-1.01	-0.6372	-0.6118	0.5254	-1.061	-1.0073	-1.061	-1.0243	-1.061	-1.061	-0.878	-1.061	-1.0347	-1.061	-0.6549	-0.6607	-1.061
ROR2	1.5392	1.7926	1.0812	1.4033	1.7563	1.2852	-1.1127	0.8102	0.1768	-1.4785	-1.9451	0.1733	-0.3086	-1.642	-0.2795	-0.5959	-0.6185	-0.4503	-0.7807	-0.8801	-0.0721	-0.0625	-0.5219	1.1948	-0.9471	-1.9098	0.7638	-0.9694	-1.9451	0.0582	1.4893	-0.4896	0.2593	1.3401	-0.7256	1.0514	0.6186	-1.0437	-1.1371	-0.7726	0.8156	-0.9807	-0.3562	-0.382	-0.7411	0.788	0.7767	1.3527	-1.2688
EZH2	0.3325	0.4551	-0.3136	-1.7888	-0.15	1.5546	-1.7937	-1.7937	1.5076	-1.7937	-1.7937	-1.7937	-1.7937	-1.2976	-1.7937	-1.7937	-1.7937	-1.7937	-1.7937	-1.7937	-1.7937	-1.7937	-1.7937	-1.7937	0.8063	-1.7937	-1.7937	-1.7937	-1.7937	-1.7937	-1.7937	-1.0283	-1.7937	0.8682	-1.7937	-1.7937	-0.2733	-1.7937	-1.7937	-1.7937	-1.7937	-1.7937	-1.7937	-1.7937	-1.7937	-1.7937	-1.7937	-0.6728	-1.7937
TOX	2.0575	2.2474	1.7351	2.0479	2.0942	2.2227	-0.5179	-0.5159	-0.4964	-0.5496	0.8368	-0.3312	0.2364	-0.1241	-0.5712	-1.1567	-0.7289	-0.804	-1.0323	0.1406	-0.8125	-0.1392	-0.5882	-0.9371	-0.4037	0.1265	-0.445	-1.1567	0.508	-0.4451	-1.1567	-0.7283	0.7866	-1.1567	-0.1775	-0.5988	-0.6034	-1.1567	-0.3006	-1.1459	-0.8466	-0.6084	-1.1567	-1.1567	-0.6145	-0.8151	-0.6051	1.4467	-1.1567
MARK1	1.3135	1.212	1.5514	1.352	1.6924	1.6253	0.2105	0.5398	1.394	-2.1081	-0.7248	-0.6346	-0.3979	-1.3378	-1.4191	-0.9284	-0.6153	-1.4531	-1.0113	0.1561	0.121	-0.5476	-0.959	1.0813	-2.2053	-0.5799	0.5026	0.4491	-0.5965	-0.662	0.3064	0.8055	0.9403	1.4	-0.0643	1.0108	0.5588	-0.4864	0.2666	-0.1437	-0.7094	-0.1104	-0.043	0.1705	-0.6912	0.2943	-0.3207	1.4329	-1.6374
NEUROD1	-0.4343	-0.2168	-0.5036	-1.284	-0.9889	-1.1018	-1.284	-1.284	1.8079	-1.284	-1.284	-1.284	0.845	-1.284	-1.284	-1.284	-1.284	-1.284	-1.284	-1.284	-1.284	-0.8312	-1.284	-1.284	-1.284	-1.284	-1.284	-1.284	-1.284	-1.284	-1.284	-0.1914	-1.284	1.6151	-1.284	-1.284	-1.284	-1.284	-1.284	-1.284	-1.284	-1.284	-1.284	-1.284	-1.284	-1.284	-1.284	-1.284	-1.284
FZD1	1.2487	1.3864	0.8356	0.5479	0.5204	1.0776	-0.1724	0.4771	1.2544	-1.9092	-1.9092	-1.1202	-1.9092	-1.9092	-1.9092	-0.9492	-1.5589	-1.7445	-0.6576	-0.641	-0.559	-0.9008	-1.9092	1.3818	-1.9092	-1.9092	1.1156	-1.9092	-1.9092	-0.9359	-0.6888	-1.9092	-1.0291	1.0778	-0.2265	1.1929	-0.387	0.527	-0.9748	-1.9092	-0.6186	-0.9162	-0.6985	-1.9092	0.0848	-0.7196	-0.754	1.9473	1.5773
RACGAP1	1.4037	1.257	0.6531	-0.2525	0.7833	1.1936	-0.2605	-1.4392	1.7504	0.084	-0.6998	-1.8395	-0.456	0.9015	-1.8512	-1.8512	-1.8512	-1.8512	-1.4206	0.7088	-0.3085	-1.1387	-1.0898	0.0946	1.6355	-0.9579	-1.1205	-1.002	0.2406	-1.8512	1.0476	0.185	0.352	1.6323	0.5573	-0.4474	1.7364	0.3978	-0.3103	-1.8512	-1.8512	-0.7221	-0.3859	-1.6793	-0.6699	0.1594	-1.6067	0.6116	0.4215
CDC20	1.9818	1.8511	1.1806	0.5209	1.156	1.7367	-0.4687	-1.6746	0.9262	-0.2934	-0.4477	-1.6746	-0.8866	0.6531	-1.6746	-1.6746	-1.6746	-1.6746	-1.6746	0.1065	-0.333	-1.3737	-1.5636	0.0487	1.4382	-1.2489	-1.6746	-0.8439	0.4265	-1.6746	-0.0013	-0.5916	-0.9861	0.2813	-0.0122	-0.7842	1.6993	-0.7837	-0.7091	-1.6746	-1.6746	-1.025	-1.1849	-1.6746	-0.6441	-0.9334	-1.6746	1.1442	-0.0361
FKBP1B	-0.6405	-0.714	-0.4002	0.2107	0.078	-0.4048	-1.1449	-1.1449	-1.1449	-1.1449	-1.1449	-1.1449	0.2501	0.0583	-1.1449	-1.1449	-1.1449	-1.1449	-1.1449	-0.5858	-1.1449	-1.1449	-1.1449	-1.1449	0.1791	-0.8185	2.1048	-1.1449	-1.1449	-1.1449	0.2649	-0.4504	-1.1449	0.5786	-1.0791	-0.8269	-1.1449	3.191	-0.766	-1.1449	-1.1449	-1.1449	-0.7901	-1.1449	-1.1449	-1.1449	-1.1449	-1.1449	0.5609
B4GALT5	0.9221	1.2673	1.3342	0.8175	1.2822	1.6514	1.154	-0.024	0.9157	0.888	-0.9649	-1.3715	-0.5642	1.0477	-1.8899	-0.9948	-1.3373	-1.1504	-1.4027	0.667	0.7371	-0.9195	-0.1694	0.4615	1.9194	0.8392	-0.1724	-0.4922	-0.258	-1.773	0.1159	-0.9847	0.2579	1.6804	0.289	-0.1528	0.8888	-0.5669	-0.542	0.1732	0.1522	-0.3811	-0.1443	0.1558	-1.8248	-0.1751	-1.9403	0.1697	0.4088
BRINP1	1.6149	1.9506	1.345	1.7667	1.7152	1.7419	-1.3702	-0.244	0.7241	-1.083	-1.3702	-1.0749	0.3608	-1.3702	0.0342	-0.2972	-0.2189	-0.0079	-0.0881	-1.3702	-1.3675	0.2191	-1.1026	-0.016	-1.345	-1.3702	0.1471	-0.826	-1.3702	-0.7229	-1.3702	0.7436	1.2433	1.4143	-1.3474	0.6483	-0.0857	-1.2344	-0.3942	-0.8328	-0.9993	0.0241	-0.4715	-0.5542	-0.9831	-1.0595	-0.6099	1.2724	-1.3702
E2F1	1.0344	1.1772	1.1499	-0.0784	1.0252	1.4362	-0.2884	-1.7183	1.9881	-0.6163	-1.0045	-1.7432	-0.7941	0.2308	-1.7432	-1.7432	-1.7432	-1.7432	-1.7432	-0.1214	-0.4817	-0.5204	-1.7432	-0.3491	0.96	-1.4307	-1.6813	-0.731	-0.1902	-1.7432	0.1856	0.7771	0.3602	2.0548	-0.3174	-1.0124	1.5346	0.1858	-0.6626	-1.7432	-1.7432	-1.1857	-0.3596	-1.7432	-1.2797	-0.6987	-1.7432	1.1691	0.253
CCNE2	-0.8081	-0.636	-1.4796	-1.4796	-1.1657	-0.9585	-1.4796	-1.4796	1.3806	-1.4796	-1.4796	-1.4796	-1.4796	-1.4796	-1.4796	-1.4796	-1.4796	-1.4796	-1.4796	0.7356	-1.4796	-1.4796	-1.4796	-1.4796	-0.2483	-1.4796	-1.4796	-1.4796	-0.2334	-1.4796	-1.4796	-0.1478	0.1705	1.711	-1.3324	-1.4796	1.5323	-1.4796	-1.4796	-1.4796	-1.4796	-1.4796	-1.4796	-1.4796	-1.4796	-1.4796	-1.4796	-1.4796	-1.4796
HDAC2	0.7278	1.0572	1.0125	0.2799	0.9867	0.3031	0.9448	-0.2331	0.7174	-1.8355	-1.6957	-1.8355	-1.7654	-0.3834	-1.8355	-1.8355	-1.8355	-1.8355	-1.6753	-0.1335	0.1005	-1.6837	-1.8355	0.2725	0.153	-1.459	-0.0377	0.7747	-0.0648	-1.8355	0.5626	-0.6513	0.268	2.1066	0.9009	0.0661	2.0803	0.6269	-0.0812	-1.8355	-1.8355	-0.7485	-1.5594	-1.8355	-1.1454	-0.9403	-1.8355	-1.8355	0.3161
NCAM1	-1.7729	-1.9202	0.1794	-0.3822	0.932	0.2783	-1.9202	-1.9202	-1.9202	-1.9202	-1.9202	-1.9202	-1.9202	-1.9202	-1.9202	-1.9202	-1.9202	-1.9202	-1.9202	-1.9202	-1.9202	-1.9202	-1.9202	-1.9202	-1.9202	-1.9202	-1.9202	-1.9202	-1.9202	-1.9202	-1.9202	-0.8864	-0.0635	1.7154	-1.9202	-1.9202	-1.9202	-1.9202	-1.9202	-1.9202	-1.9202	-1.9202	-1.9202	-1.9202	-1.9202	-1.9202	-1.9202	-1.9202	-1.9202
GAD1	0.7709	0.9234	0.1116	1.0184	0.7469	0.7121	-2.3263	-2.3263	0.09	-2.3263	-2.3263	-2.3263	-2.3263	-2.3263	-2.3263	-2.3263	-2.3263	-2.3263	-2.3263	-2.3263	-2.3263	-2.3263	-2.3263	-2.3263	-2.3263	-2.3263	-2.3263	-2.3263	-2.3263	-2.3263	-2.3263	-1.0419	-2.3263	-1.0157	-2.3263	-2.305	-2.3263	-2.3263	-2.3263	-2.3263	-2.3263	-2.3263	-2.3263	-2.3263	-2.3263	-2.3263	-2.3263	-0.0108	-2.3263
UNC13A	1.2788	1.2169	0.8152	1.0367	1.1121	0.9537	-2.031	-2.031	0.6755	-2.031	-2.031	-2.031	-2.031	-2.031	-0.9554	-0.3441	-1.7991	-0.3277	-0.184	-2.031	-2.031	-1.5156	-2.031	-2.031	-2.031	-2.031	-2.031	-2.031	-2.031	-2.031	-2.031	-0.9699	-1.5083	-0.3976	-2.031	-2.031	-2.031	-2.031	-2.031	-2.031	-2.031	-2.031	-2.031	-2.031	-2.031	-2.031	-2.031	0.3056	0.6071
NKX2-1	-0.1167	-1.3865	1.2977	0.5813	0.6121	-1.5225	-4.5112	-4.5112	-4.5112	-4.5112	-4.5112	-4.5112	-4.5112	-4.5112	-4.5112	-4.5112	-4.5112	-4.5112	-4.5112	-4.5112	-4.5112	-4.5112	-4.5112	-4.5112	-4.5112	-4.5112	-4.5112	-4.5112	-4.5112	-4.5112	-4.5112	-4.5112	-4.5112	1.044	-4.5112	-4.5112	-4.5112	-4.5112	-4.5112	-4.5112	-4.5112	-4.5112	-4.5112	-4.5112	-4.5112	-4.5112	-4.5112	-0.5093	-4.5112
E2F3	0.7667	1.1254	0.6209	0.298	0.9915	1.1418	0.6919	-0.0653	1.0433	-0.2535	-0.2312	-1.8873	-1.2876	0.5611	-1.7233	-0.3151	-1.5867	-0.5067	-0.1499	0.346	0.4167	-1.1167	-0.7289	0.6385	0.5361	0.758	-1.6219	0.7561	0.5561	-1.7164	0.9612	-0.2637	0.1217	1.4874	0.8435	1.1873	2.0958	-0.7705	-0.2125	-1.8873	-1.8873	-1.4494	-1.2234	-1.8873	-0.9281	-1.3754	-1.8063	0.4605	0.9272
CHRNB2	-0.6496	-0.2616	-1.2163	-0.5218	-0.2254	-0.0876	-3.3262	-3.3262	1.6524	-3.3262	-3.3262	-3.3262	-3.3262	-3.3262	-1.3053	1.1074	-3.3262	1.2244	1.2765	-3.3262	-3.3262	-1.0081	-3.3262	-3.3262	-3.3262	-3.3262	-3.3262	-3.3262	-3.3262	-3.3262	-3.3262	-1.4623	-0.6687	0.0113	-3.3262	-3.3262	-3.3262	-3.3262	-3.3262	-3.3262	-3.3262	-3.3262	-3.3262	-3.3262	-3.3262	-3.3262	-3.3262	1.189	0.946
CDK5R1	-0.8467	-0.3135	-0.9269	0.1437	0.4536	0.5978	-1.0251	-1.0251	-1.0163	-1.0251	-1.0251	-1.0251	-1.0251	-1.0251	-1.0251	-1.0251	-1.0251	-1.0251	-1.0251	-1.0251	-1.0251	-1.0251	-1.0251	-0.6804	-1.0251	-1.0251	-1.0251	-1.0251	-0.2863	-1.0251	-1.0251	-0.6785	-1.0251	0.9432	-1.0251	-1.0251	-1.0251	-1.0251	-1.0251	-1.0251	-1.0251	-1.0251	-1.0251	-1.0251	-1.0251	-1.0251	-1.0251	-1.0251	2.6103
PROM1	2.2044	2.0174	2.1428	1.5638	1.556	1.2896	-1.2863	0.0903	0.5787	-0.0113	-1.2834	0.5992	0.1438	0.1005	-0.4458	-1.33	-0.8308	-0.6845	-1.0065	-0.8353	-1.33	-0.3282	-0.4065	-0.144	0.1419	-0.4925	1.2156	-0.163	-1.33	-0.7777	-1.0765	1.6366	-1.33	0.9638	-1.2936	-0.5224	-0.934	0.1241	-1.3237	-0.796	-0.7853	0.0947	-1.33	-0.4777	-0.2105	-1.0762	-0.2964	1.0251	-1.33
ID2	-0.2261	-0.0287	-0.8822	0.5574	1.1617	0.7503	-1.5185	-1.6207	1.629	-1.6207	-1.6207	-1.6207	-0.1198	-1.6207	-1.6207	-1.6207	-1.6207	-1.6207	-1.6207	-1.6207	-1.6207	-0.738	-1.6207	-0.6714	-0.9058	-1.6207	-1.6207	-1.6207	-1.6207	-1.6207	-0.5414	-1.6207	-1.6207	-0.5412	-1.6207	-1.5555	-1.6207	-1.6207	1.733	-1.6207	-1.6207	-1.6207	-1.6207	-1.6207	-1.6207	0.5312	-1.6207	1.3659	-1.6207
SOX2	1.128	0.9898	0.4497	1.1194	1.4678	1.0328	-1.3243	-0.7228	1.1007	-1.3243	-1.3243	-0.8795	-0.5284	-1.3243	-1.3243	-1.3243	-1.3243	-1.3243	-1.3243	-0.353	-1.3243	-1.3243	-1.3243	-1.3243	-1.3243	-1.3243	-1.2596	-1.3243	-0.9051	-1.3243	-1.3243	0.8553	0.87	1.4432	-0.8617	-0.98	-1.195	-1.3243	-1.3243	-1.188	-1.3243	-1.3243	-1.3243	-1.3243	-1.3243	-1.3243	-1.2315	-0.3522	-1.3243
CAMK1D	2.1791	2.3462	1.5569	1.2347	1.5179	1.4853	-1.5484	-0.3834	1.1294	-0.0952	-0.471	-0.2557	-0.0988	0.1506	-0.8312	-0.2454	-0.5715	-0.4611	-0.2029	-0.2092	-0.6261	0.0824	-0.3187	0.8423	-0.2072	0.4444	-0.6156	-1.3632	0.3435	-0.3041	-1.0807	1.2332	-0.8908	1.9228	0.3349	-0.1147	-0.3048	-1.441	0.2895	-0.1388	-0.1429	-0.9245	-1.2669	-0.8795	-0.8671	0.5406	-0.3967	1.6506	-2.0272
TIAM1	0.8912	1.1129	1.1575	1.3459	1.4582	1.606	-0.8738	0.6129	-0.9791	-0.0779	-1.6614	0.3631	0.2703	-0.0387	-0.7206	-1.3912	-1.3772	-1.524	-1.2908	-0.0486	-0.6228	1.0657	0.1941	-0.1292	-0.465	0.349	0.0036	-0.7109	0.9776	-0.1861	-1.0088	-1.5686	1.3998	1.5665	-0.7745	-0.1359	1.212	-1.6922	0.0796	0.4624	0.402	-0.8106	-1.1544	-1.3149	0.825	0.1996	-0.0373	1.4952	1.5445
GFI1	0.0118	0.1456	-0.5532	-1.0723	-0.1993	-0.9688	-1.243	-1.1069	-1.1718	2.3119	-1.243	-1.243	-0.3986	1.4691	-1.243	-1.243	-1.243	-1.243	-1.243	-1.243	-1.243	-1.243	0.0597	-1.243	2.0706	-0.3377	-0.1924	-1.243	1.1835	0.1245	-0.464	-0.9527	2.1971	0.03	-0.5296	-0.7431	0.3236	-1.243	-1.1375	-1.243	-1.243	-1.243	-1.243	-1.243	-1.243	-0.395	-1.243	0.2956	-1.243
RRM1	0.536	0.8197	0.6848	-0.4798	0.1187	0.6487	0.8325	-0.0714	1.6266	-0.0972	-0.3457	-1.0447	-0.261	0.7628	-2.1873	-1.219	-2.1202	-1.8478	-0.8524	0.9009	0.0081	0.1917	-0.9243	0.4132	1.5746	-0.6457	0.0976	0.4584	0.5935	-1.5145	0.6656	-0.5264	0.7783	1.8999	1.0091	-0.2119	1.9598	0.7509	0.5459	-1.6304	-1.911	-0.5754	-0.8649	-1.4502	-0.3971	0.3552	-0.9159	1.166	0.5085
ECT2	0.8464	1.1528	-0.3086	-2.054	-0.2076	0.3807	-2.054	-2.054	1.419	-2.054	-2.054	-2.054	-2.054	-2.054	-2.054	-2.054	-2.054	-2.054	-2.054	-2.054	-2.054	-2.054	-2.054	-2.054	-1.3077	-2.054	-2.054	-2.054	-2.054	-2.054	-2.054	-2.054	-0.6457	-0.2051	-1.9508	-2.054	0.8267	-2.054	-2.054	-2.054	-2.054	-2.054	-2.054	-2.054	-2.054	-2.054	-2.054	-2.054	-2.054
LMO4	0.8917	1.1766	0.9917	0.9119	1.5861	0.8472	-0.414	0.8962	-0.5741	-0.511	0.0043	-0.1494	0.1964	0.1227	-2.0151	-1.4771	-1.3501	-1.4417	-1.7457	-0.6183	0.6427	-0.4935	-0.7455	1.3009	0.352	0.06	1.6422	1.7285	0.9285	0.0671	-0.227	0.1514	-0.0834	1.0448	0.2208	1.7183	1.2378	-0.9605	1.1422	-1.4126	-0.8916	-1.2613	-1.3793	-1.2044	-0.9349	-0.1993	-0.4151	0.403	0.2399
E2F2	0.9705	1.1679	0.7366	0.3502	0.9432	1.2569	0.2078	-1.1817	0.5639	1.8768	0.3473	-0.357	-0.6604	2.006	-0.9403	-1.4648	-1.6307	-2.1048	-1.2099	0.2227	-0.3008	0.0869	1.392	-0.5362	2.653	0.4065	-1.1238	-0.5394	0.3708	-0.558	0.1642	0.679	0.2355	1.1339	0.3125	-0.9337	0.3424	0.3485	-0.3726	-1.0077	-1.0724	-0.5937	0.0085	-1.5522	-0.8265	-0.1085	-0.7807	0.9981	0.0742
AR	-2.4065	-2.4065	-2.4065	-2.4065	-2.4065	-2.4065	1.7271	-0.6015	-2.4065	-2.4065	0.5875	0.072	-0.5643	-0.8467	-0.6421	-0.0685	-1.2134	-0.3727	-0.0251	1.115	-0.6183	0.3365	-0.716	-2.217	-2.4065	-0.1502	-0.5526	0.6722	1.0381	-2.4065	0.7681	-2.4065	-2.4065	-2.0521	1.1954	-1.0635	0.4785	0.9628	1.499	-0.8066	-1.6742	0.7186	1.0376	0.0228	1.5826	1.1857	-0.6927	-2.4065	-0.1222
KLK2	-1.7013	-1.7013	-1.7013	-1.7013	-1.7013	-1.7013	-0.4283	0.9368	-1.5311	-1.7013	0.5215	-0.266	-1.3146	-0.2545	-0.3664	0.0829	-0.5308	-0.1818	0.1875	0.8678	1.0645	-1.3579	-0.179	-1.7013	-1.0643	0.6319	1.6099	1.1515	0.6659	-1.7013	0.8922	-1.7013	-1.7013	-1.5433	0.3694	0.8636	-1.5464	1.3926	1.9007	-1.1347	-1.6352	-0.1911	0.1281	-1.7013	0.4514	-1.7013	-1.3359	-1.7013	1.1431
KLK3	-1.9247	-1.9839	-1.9839	-1.9839	-1.9839	-1.9839	0.8523	1.0392	-1.3465	-1.6538	0.6263	-0.1316	-1.0664	-0.1976	0.1137	0.5115	-0.068	0.2388	0.6196	1.0147	1.0426	-1.3514	-0.0014	-1.9839	-0.6858	0.5993	1.6491	1.0535	-0.8445	-1.9839	1.106	-1.9839	-1.9839	-1.8026	0.548	1.0516	-1.3842	1.1253	1.6416	-0.9037	-1.3956	0.0743	0.69	-0.4498	0.2627	-0.8723	-0.6845	-1.9839	0.9042
NKX3-1	-2.7612	-2.7612	-2.7612	-2.7612	-2.7612	-2.7612	1.4057	0.6601	-2.7612	-2.4907	-0.8484	-0.0739	-2.5833	-0.3747	-0.5051	0.0775	-0.5918	-0.055	0.0566	1.272	0.4089	-1.0158	-0.3205	-2.7612	-1.6701	0.0546	1.258	0.9588	0.6905	-2.7612	1.4324	-2.7612	-2.7612	-2.7612	0.7509	0.3308	0.9269	1.1261	0.9141	-0.6042	-1.7077	-0.0938	-0.2577	-0.8499	0.433	0.4877	0.2831	-2.7612	0.5149
TMPRSS2	-1.4621	-1.4621	-1.4621	-1.4621	-1.4621	-1.4621	0.2682	-0.0233	-1.3956	-1.4621	-1.1867	-0.4779	-1.4621	-1.2435	-1.4621	-0.1471	-1.4621	-0.5787	-0.257	-0.8484	0.4827	-1.4621	-1.4621	-1.4621	-1.4621	0.0045	2.6364	1.3254	-0.1241	-1.4621	-1.4621	-1.4621	-1.4621	-1.4621	-0.2277	-0.279	-1.4621	1.9414	0.3274	-1.4621	-1.4621	-1.4621	-1.4621	-1.4621	-0.6081	-0.5279	-1.4621	-0.6715	1.6105
GATA2	-2.6494	-2.6494	-2.6494	-2.6494	-2.6494	-2.6494	1.266	0.7837	-2.6494	-2.6494	-0.1629	-0.169	-2.6494	-2.6494	-2.6494	-2.6494	-2.6494	-2.6494	-2.6494	-0.4571	0.9063	-2.6494	-2.6494	-2.6494	-2.6494	-1.9915	-0.239	0.8144	-2.6494	-2.6494	-0.7759	-2.6494	-2.6494	-2.6494	-1.6169	-0.1719	-2.6494	0.535	-0.3056	-2.6494	-2.6494	-2.6494	-2.6494	-2.6494	-0.9239	1.2981	-0.6426	-2.6494	1.8531
HOXB13	-1.7354	-1.7354	-1.7354	-1.7354	-1.7354	-1.7354	1.4251	-0.6195	-1.7354	-1.7354	-1.7354	-1.1995	-1.7354	-1.7354	-1.4524	-0.6251	-1.7354	-0.8934	-0.5768	0.6338	0.0411	-1.7354	-1.7354	0.0797	-1.7354	-1.5095	0.9832	1.4343	-0.8761	-1.7354	1.4409	-1.7354	-1.7354	-1.7354	0.022	0.0987	1.1403	0.7425	0.2337	-1.7354	-1.7354	-1.7354	-1.289	-1.7354	-0.6677	1.5889	-1.1729	-1.7354	1.0175

## Sheet: Figure3b
Source RNA seq data displayed in Figure3b heatmap
SC cluster=2, non-SC=1	2	2	2	2	2	2	2	2	2	2	2	2	1	1	1	1	1	1	1	1	1	1	1	1	1	1	1	1	1	1	1	1	1	1	1	1	1	1	1	1	1	1	1	1	1	1	1	1	1
Pathology Classification	Pure small cell	Pure small cell	Pure small cell	Pure small cell	Pure small cell	Pure small cell	Mixed small cell	Mixed cell cell	Adenocarcinoma	Adenocarcinoma	Adenocarcinoma	Adenocarcinoma	Pure small cell	Pure small cell	Pure small cell	Pure small cell	Pure small cell	Pure small cell	Pure small cell	Pure small cell	Pure small cell	Mixed small cell	Mixed small cell	Mixed small cell	Mixed small cell	Adenocarcinoma	Adenocarcinoma	Adenocarcinoma	Adenocarcinoma	Adenocarcinoma	Adenocarcinoma	Adenocarcinoma	Adenocarcinoma	Adenocarcinoma	Adenocarcinoma	Adenocarcinoma	Adenocarcinoma	Adenocarcinoma	Adenocarcinoma	Adenocarcinoma	Adenocarcinoma	Adenocarcinoma	Adenocarcinoma	Adenocarcinoma	Adenocarcinoma	Adenocarcinoma	Adenocarcinoma	Adenocarcinoma	Adenocarcinoma
Sample ID	DTB-032	DTB-036	DTB-218	DTB-174	DTB-110	DTB-135Pro	DTB-040	DTB-210Pro	DTB-003	DTB-080Pro	DTB-120	DTB-205	DTB-069	DTB-008	DTB-021	DTB-190	DTB-176Pro	DTB-176	DTB-156	DTB-126	DTB-131	DTB-009	DTB-018	DTB-059	DTB-149Pro	DTB-001	DTB-002	DTB-004	DTB-005	DTB-007	DTB-010Pro	DTB-011	DTB-018Pro	DTB-020	DTB-022	DTB-022Pro	DTB-022Pro2	DTB-023	DTB-024Pro	DTB-024Pro2	DTB-030	DTB-031	DTB-034	DTB-035	DTB-038	DTB-042	DTB-046	DTB-049	DTB-053
FYN	12.4435	11.0826	11.1835	12.1042	10.3142	10.5044	12.5635	12.39	10.6996	11.9469	12.0647	11.1588	9.22641	11.1608	10.9379	11.1498	10.8582	8.73454	9.37554	8.13397	8.88025	10.2163	11.4252	8.51768	10.8294	6.1958	3.48618	7.64429	11.1373	9.81048	9.42905	11.1211	7.85074	9.11911	10.7734	8.4565	10.3618	10.7133	9.26492	10.3518	9.86795	6.71538	8.5116	8.93107	10.8273	10.6728	10.2837	9.61943	9.85358
GNG4	12.8293	13.1308	11.8419	12.3516	12.5222	11.1067	14.2183	7.06172	12.2065	3.25127	7.45441	13.5989	4.73039	10.0589	7.01748	6.48833	11.7699	9.46455	10.8672	6.05237	11.7813	8.72107	10.4082	3.25127	1.10591	11.0412	3.25127	10.0694	10.1448	11.4956	9.49865	10.2931	13.3837	13.3395	8.90229	8.73656	9.0414	11.3074	9.74703	10.691	11.3842	11.1301	6.6209	3.25127	11.6718	10.269	8.11115	9.5787	12.609
APBB1	10.8482	9.47959	8.34158	7.26786	8.98921	6.15537	10.149	8.69421	8.95315	9.5988	8.31326	8.56215	5.57656	9.58866	-0.819138	5.78289	8.71655	8.36027	9.25966	5.49888	9.9419	9.06132	7.99553	7.96516	9.64245	6.06258	7.00422	2.53085	7.40949	9.36874	2.53085	9.73689	5.97945	7.74576	9.77517	-0.819138	9.51477	8.43984	6.892	8.11328	6.34961	7.54512	10.6694	2.53085	9.92907	6.82546	7.08178	9.45958	9.75253
LHX2	11.1109	9.06903	6.91769	9.09274	1.87454	9.58485	10.4981	5.25479	5.58976	1.87454	8.47072	10.5713	5.07423	2.69179	0.187873	5.12368	4.26429	4.62639	9.8522	0.187873	6.11573	6.18192	5.35653	10.0738	6.74482	6.994	1.87454	1.87454	5.23785	3.94418	1.87454	3.77376	7.24327	7.00603	9.4324	7.53776	8.1991	8.29496	6.85469	7.66289	4.50875	9.00574	9.87108	1.87454	10.6144	0.187873	1.87454	8.14388	8.7437
ARHGEF2	12.1736	10.3718	10.0336	11.7131	9.15121	11.5562	12.7455	13.3737	10.8075	10.5374	11.9778	12.5495	8.62904	10.9237	11.8175	11.1831	9.29964	9.11093	10.9921	7.88185	8.64444	9.77393	10.4802	9.56899	9.78815	10.4479	7.76488	8.33417	10.5921	11.6647	8.19676	11.0781	11.1779	8.30049	10.3452	8.87312	10.0304	9.83104	10.161	9.36134	9.50432	10.5227	9.58023	9.83966	9.95093	10.487	10.2669	10.2237	11.0548
EPHB2	12.1349	7.99757	10.1737	9.5881	7.69686	9.57565	11.9072	11.7267	9.20616	9.84748	11.1153	10.9193	7.09856	9.30949	-0.596968	6.37386	7.72638	6.53323	7.90791	6.68336	8.06784	6.99358	9.99553	8.81951	8.96254	8.3068	2.68725	7.24967	8.52685	5.00381	9.20796	8.90883	9.3543	9.57417	8.07503	2.90803	8.14795	9.74362	9.15919	8.47419	8.85829	8.84654	9.4686	2.68725	6.19361	7.35066	8.41725	7.50656	9.27624
DPYSL3	11.6543	14.2643	15.9538	14.4748	10.8111	14.5463	13.6206	9.68654	13.3467	9.71989	13.4987	12.2044	9.88756	11.4501	10.1803	13.3013	10.2114	9.51631	9.86911	10.5394	12.3691	11.6872	12.4392	8.33145	11.0522	12.9285	10.3772	9.17448	12.046	12.0758	6.57248	11.8374	10.7301	12.5252	11.2592	10.0757	10.6874	14.3331	12.7809	12.2564	12.1661	11.6329	8.00027	12.776	10.9225	11.5475	11.2277	12.4766	12.6449
L1CAM	10.8412	8.00522	0.610373	5.17625	9.13396	3.79086	9.30122	6.74624	2.72327	8.59101	8.47863	11.5512	0.610373	0.610373	0.610373	0.610373	0.610373	4.48586	0.610373	0.610373	0.610373	1.45379	1.45379	1.45379	0.610373	1.45379	1.45379	1.45379	1.45379	0.610373	1.45379	2.77356	5.28163	3.33154	1.45379	0.610373	0.610373	3.21999	7.15479	6.02944	1.45379	6.249	7.63005	1.45379	1.45379	7.20777	1.45379	5.05979	5.60904
GNAL	11.4047	8.20929	8.33578	9.86823	8.57479	7.8548	9.33375	10.2493	10.5215	11.6581	12.1789	4.68953	7.28664	6.51358	4.89565	6.92132	5.61863	7.59257	8.24773	5.58243	6.90644	8.82697	6.9322	7.13274	7.98385	8.93693	8.39727	3.2253	9.16964	4.43366	3.2253	8.99666	5.78555	7.78789	8.09497	3.15215	4.82482	9.46914	6.54967	8.29692	8.84269	6.01206	8.6302	6.80235	10.1593	10.1978	8.94454	8.02922	9.09612
CHRNA3	11.0749	6.10498	7.86981	9.48634	7.98004	2.35965	8.06723	6.62988	12.7822	2.07807	7.2328	9.64061	6.75915	0.0851275	7.22472	3.51141	0.0851275	6.23842	7.31381	7.07747	5.39129	7.9601	6.19925	2.07807	0.0851275	8.18051	2.07807	2.07807	2.07807	5.75878	2.07807	6.12468	7.14899	7.61061	2.07807	6.09142	4.98916	8.19345	6.22842	6.88427	6.78068	2.07807	2.07807	2.07807	5.72414	7.86616	7.14606	7.34597	8.32086
BRSK1	7.28461	5.92633	3.86806	3.6291	7.24613	9.31387	7.11409	4.23157	5.34204	1.98632	4.31723	4.61438	3.24372	6.01043	0.295185	2.65656	4.68952	0.295185	6.51021	4.72287	6.3543	1.98632	1.98632	4.9533	0.295185	6.20699	1.98632	1.98632	1.98632	7.74765	1.98632	5.42049	2.57575	4.01683	6.74475	0.295185	4.91107	1.98632	4.6645	5.47621	1.98632	1.98632	7.63258	1.98632	6.8256	4.1914	1.98632	1.98632	1.98632
NFATC4	9.42073	10.231	7.63247	9.12731	8.69277	9.91693	8.79434	8.6616	6.93722	9.80473	11.0577	9.36921	7.95234	10.2311	9.67313	6.9872	6.3681	7.16108	8.27257	7.78016	7.06785	8.63596	7.00621	2.96263	9.47143	9.88678	6.66676	2.96263	10.6048	4.38016	2.96263	9.24333	5.05267	9.28893	9.87314	7.68586	7.27902	7.64317	8.22506	6.34039	9.57771	7.99996	5.28015	2.96263	8.08596	10.0633	8.33767	7.60479	7.99996
GPRC5B	14.2183	10.5727	11.6712	13.1811	9.62738	12.5851	11.3626	7.12027	13.222	11.7347	11.0625	9.2334	9.07224	11.9443	10.9486	10.6231	9.95269	9.35418	9.1558	9.90639	9.24835	10.9064	11.3098	3.84498	10.2672	3.84498	3.84498	7.73544	12.009	12.2344	10.6982	11.4904	10.4204	10.5118	10.8169	10.2201	10.3712	10.3185	10.2183	9.70604	9.57333	11.3317	9.15122	10.5189	9.811	10.6481	10.0231	10.3472	9.41039
ITM2C	12.121	10.471	10.6141	10.2441	9.63627	11.0319	12.2629	11.3063	11.8705	10.2155	11.3689	9.69466	8.05908	10.4525	7.61331	11.3888	7.43609	6.41258	9.30281	10.8438	9.3552	9.04422	11.0259	9.80528	9.61697	9.53435	7.95353	7.75548	11.0045	10.3591	8.60382	10.1977	10.4194	11.0119	11.1051	6.93493	9.8644	10.2079	9.54741	9.50449	10.2618	7.29064	8.40174	8.7399	10.2751	11.2467	9.20566	10.0038	11.0507
RASAL1	7.54128	9.32248	0.786327	3.73498	1.2644	6.9378	7.71699	10.7684	8.92034	6.4406	6.97052	5.0877	4.94093	0.786327	0.786327	0.786327	3.07479	3.86689	4.61466	0.786327	0.786327	4.63332	4.2755	1.2644	0.786327	6.04817	1.2644	1.2644	9.4577	2.47323	1.2644	1.2644	7.11416	1.2644	1.2644	0.786327	5.38317	1.2644	1.2644	1.2644	4.72585	1.2644	4.0322	1.2644	5.1926	6.78579	1.2644	5.56146	7.28044
FGFR4	8.14495	2.25962	5.37972	9.84027	9.99143	6.19038	4.66109	4.13183	8.87981	2.25962	7.47649	7.78112	4.38451	2.34091	-0.0929746	6.58153	6.19601	3.227	6.67173	3.64123	2.92615	6.68963	6.3367	8.98903	4.48216	2.25962	7.70149	2.25962	9.59908	-0.0929746	2.25962	7.70956	2.87881	5.93978	6.28944	7.6854	6.26535	2.25962	2.25962	5.47684	6.91191	2.25962	7.14706	2.25962	8.30744	7.61818	2.25962	8.87306	8.15046
CEBPB	9.00083	8.96788	9.63973	9.9627	8.65885	8.88269	9.62123	10.7663	9.02493	8.82211	11.6234	9.25892	8.07185	9.25583	8.7827	9.70244	7.89674	8.01989	9.29063	5.4031	6.36016	9.3022	8.67217	9.4652	8.37755	9.83929	2.79217	10.4224	8.58241	8.12391	6.0896	9.17958	8.48001	9.00173	9.28259	8.78006	10.0368	8.11041	9.2913	9.64654	8.78893	7.85659	9.48092	6.47356	10.0214	9.37138	9.3284	8.93234	8.5288
INHBE	5.51769	9.70472	8.2282	11.4871	1.5425	7.84749	4.92941	6.24789	7.2787	8.65636	6.07292	7.54025	2.72882	0.577638	0.577638	0.577638	4.73195	2.85937	4.48737	0.577638	0.577638	1.5425	1.5425	9.90129	5.90776	1.5425	1.5425	1.5425	4.70464	0.577638	6.90303	1.5425	4.71095	5.16241	4.43081	6.3274	0.577638	1.5425	6.97847	4.95698	1.5425	1.5425	1.5425	1.5425	1.5425	0.577638	5.94255	9.25751	1.5425
S100A9	9.64594	1.70151	0.499837	6.36548	6.79399	7.26121	8.67317	8.99078	5.12873	1.70151	7.97625	7.64038	3.40614	5.44813	0.499837	2.82739	0.499837	0.499837	6.71244	6.40771	2.46758	1.70151	1.70151	6.18254	5.00887	9.08844	1.70151	1.70151	1.70151	6.86969	1.70151	1.70151	3.22908	5.48019	5.61766	8.22743	3.21773	1.70151	7.78026	5.26575	6.54638	6.29053	1.70151	1.70151	1.70151	11.0917	6.29454	6.07288	6.29053
SYP	9.98033	8.98183	3.02499	4.90602	10.7387	5.78819	9.21171	6.8752	8.34792	8.4792	6.07281	11.8443	6.75151	4.33864	8.65403	3.26802	6.37111	5.02638	6.67571	6.36324	8.62448	7.65914	7.18342	8.71477	5.34368	6.79329	6.50099	7.05927	6.51868	5.55082	2.90863	7.91853	8.16628	6.16316	6.47239	8.34288	3.83451	5.80449	8.08507	5.75377	4.64553	7.33926	8.9442	6.99279	2.90863	11.5991	7.34253	7.61501	10.5149
PROX1	12.7832	13.983	16.2164	16.5438	13.413	15.6833	13.0811	11.396	13.3112	12.9799	12.5301	13.4491	6.4961	7.92396	5.89303	7.85978	8.98333	5.60445	7.01273	0.250219	4.24077	1.87514	9.83044	13.3714	7.12727	11.5578	1.87514	6.55325	7.13861	11.2946	12.5857	7.65558	4.7853	11.2475	1.87514	0.250219	6.75427	9.12385	9.61453	8.69361	7.56321	12.3617	5.20664	8.23353	1.87514	8.83646	6.00743	12.9239	10.8746
ORC3	12.1229	10.9306	11.991	11.0548	10.8972	10.9594	12.0063	11.7273	11.784	10.8815	11.5693	11.8511	12.1084	10.7299	11.3992	11.291	10.2314	10.1813	11.2157	11.543	11.3617	12.1201	11.0343	11.2903	11.6545	10.1577	10.3053	9.99441	11.417	10.2597	11.0051	10.8019	11.5942	10.6655	11.7835	12.1496	11.1814	11.107	10.4821	11.2903	10.5697	11.3771	10.0912	10.8829	11.5347	10.6968	11.2986	11.3375	11.4167
SYT1	11.7212	13.4266	14.2375	11.2398	11.3104	13.1624	9.29647	2.12974	3.34017	2.07737	3.79058	12.9068	4.5417	13.1105	7.28015	8.58046	5.83561	5.60147	3.60582	6.49959	12.4388	5.99661	7.01036	2.07737	9.84554	13.4575	8.15754	2.07737	8.87155	1.87884	6.60829	11.3621	0.0585227	7.53903	7.72915	5.85252	4.58705	13.2026	10.0717	10.9701	6.58799	7.44041	5.90201	2.07737	2.07737	3.25827	10.0829	6.2898	6.21076
SNAP25	11.8644	12.2934	0.786418	8.28628	12.085	0.786418	10.9036	5.51237	11.4444	1.25259	7.92452	13.3902	2.96468	5.76141	0.786418	4.66419	0.786418	0.786418	0.786418	0.786418	0.786418	5.71438	1.25259	4.95	0.786418	1.25259	1.25259	6.14166	5.9407	0.786418	1.25259	6.61728	0.786418	3.20247	1.25259	0.786418	0.786418	3.83442	3.82443	1.25259	3.2985	1.25259	3.90004	1.25259	6.80978	13.048	1.25259	1.25259	12.8136
MFSD2A	7.6044	9.8767	9.96326	11.7476	8.35832	10.2041	10.2306	10.5581	7.22934	1.77215	7.815	7.09217	4.39015	6.52453	5.41233	6.43054	0.378572	4.87125	4.7792	6.83091	5.40709	6.03814	5.99609	11.3151	5.12646	1.77215	5.98064	1.77215	8.51409	0.378572	9.2202	7.27206	6.85605	1.77215	6.60608	0.378572	5.99465	5.16469	4.33002	1.77215	8.16204	6.06359	1.77215	1.77215	1.77215	6.93272	1.77215	11.0646	6.96269
DPYSL2	12.6569	13.8079	11.9868	13.6126	14.1452	11.8744	14.403	13.6031	13.4113	13.6581	14.4873	15.0201	11.126	13.9066	11.4999	12.3411	11.7183	11.1512	12.3501	12.3433	12.2662	12.423	12.7515	11.6477	12.2904	10.7615	8.95453	11.3132	12.8595	13.5282	12.6968	13.625	12.1284	12.0825	12.7504	11.3863	12.613	12.8925	12.5786	11.7085	12.6747	11.9881	11.9017	12.1647	10.7076	12.0458	11.4773	12.5721	13.051
SF3A2	9.56937	9.10923	6.35753	8.51469	8.5389	11.4	8.91698	8.85905	7.60534	6.87931	9.50785	3.63715	8.98182	5.49632	4.68363	4.74642	7.95473	8.67947	7.93708	7.59642	7.43831	7.44327	7.24546	8.12398	7.61938	8.50022	3.23349	8.28618	8.50149	8.12182	8.15692	8.22168	7.64147	6.7677	7.29642	5.25274	7.64917	7.70489	8.09167	7.4429	7.51913	5.57826	9.1088	5.94844	7.66126	7.66511	8.36251	8.95362	7.39172
SOX4	12.7676	14.0367	13.1752	13.7833	12.7389	14.2127	14.6885	9.85708	13.4534	9.28603	12.232	12.608	12.1625	12.0677	11.6448	13.1422	12.1933	13.2658	11.4516	10.7402	12.1264	12.6593	12.5167	11.5478	12.8258	11.7588	12.3393	10.9584	12.7115	12.7994	9.74488	13.8217	11.7881	11.8155	12.0453	11.8424	10.9026	13.3931	12.9019	12.4994	13.3071	11.9744	10.4591	10.9081	11.7419	10.7614	12.5211	13.3898	11.5338
PLXNA2	13.0252	13.5547	8.20944	13.9876	12.5577	13.4697	12.1713	10.0306	12.4243	8.46344	11.8639	12.2616	10.3097	12.1889	12.9422	10.3936	10.2042	8.64613	9.28138	9.24789	9.25063	11.1444	11.3377	10.7192	10.6929	8.54197	3.9871	9.37192	12.3367	9.69269	3.9871	11.5098	7.02455	11.9861	11.2336	8.66396	12.3631	11.3852	10.842	10.3096	10.7677	10.9717	9.99613	11.1679	11.8616	10.6526	10.3175	11.7349	11.3127
SYNGAP1	12.1297	10.11	6.5756	9.73912	10.6824	12.8404	10.7976	11.6678	8.82227	10.2377	11.4586	10.5285	9.0063	10.0148	12.2656	7.15706	9.85946	9.16088	11.2719	9.53918	8.31842	8.91386	9.7309	7.70209	8.58202	10.5835	9.02897	3.66365	9.40817	11.6577	8.35091	10.684	9.25349	9.80845	10.1603	7.20969	10.0264	9.61829	9.95603	10.3823	10.3437	8.93477	11.2668	3.66365	8.90185	11.5458	10.5277	9.88177	11.0324
NR2F1	8.78079	10.6951	7.67625	10.5457	10.7924	11.1597	9.43683	4.60922	12.3687	9.78464	10.7276	10.7833	6.01407	8.76138	5.61263	9.05133	6.39656	2.58639	4.85958	7.1884	7.14955	7.05797	10.6459	9.23444	7.40633	9.32718	2.82076	2.82076	7.17985	10.5518	9.32789	9.78449	8.26856	8.9503	6.46832	2.67797	3.95076	9.35388	8.43344	8.58949	9.73693	5.37788	6.29	2.82076	2.82076	6.50838	2.82076	7.81509	2.82076
TUBB2B	12.7975	13.1599	14.4092	14.0584	11.233	16.3167	15.1435	3.8156	9.21655	2.08004	11.9661	13.7473	0.267247	6.39624	0.267247	4.61408	5.1116	0.267247	0.267247	0.267247	5.59139	7.24265	6.63083	2.08004	4.02948	2.08004	2.08004	2.08004	6.41873	0.267247	2.08004	11.5774	2.29991	6.09881	2.08004	0.267247	0.267247	5.40625	8.17748	6.7173	6.10833	5.60506	2.08004	2.08004	2.08004	6.67351	2.08004	6.79411	2.08004
ETV5	11.6028	10.9701	13.7034	12.1311	11.2026	14.2984	13.0176	12.5711	12.6339	10.5653	11.0866	9.04063	7.79155	9.72999	7.95646	9.25702	7.94692	8.91767	7.59052	10.3	7.82585	8.7083	9.12895	8.30776	9.64669	3.06923	3.06923	8.20741	9.106	6.64232	7.72809	9.22473	8.50328	8.75196	11.6118	10.5484	11.1697	9.43644	10.0117	8.62407	8.72198	7.69048	6.60459	7.66306	10.6198	6.28081	7.69388	7.765	8.16472
INSM1	12.8466	13.2206	10.0675	7.43717	15.1575	6.47073	11.6783	4.91705	13.9587	1.68218	3.08528	15.1579	0.476145	8.79614	3.84539	4.67265	9.26501	0.476145	3.80634	0.476145	7.97497	1.68218	9.24811	1.68218	11.2296	8.38118	9.29553	6.71218	5.7631	9.7159	1.68218	9.14379	9.29424	9.9061	1.68218	0.476145	4.16776	9.15449	7.56254	7.11759	5.45653	5.58849	9.46575	1.68218	1.68218	6.847	8.76689	4.17656	1.68218
NRCAM	13.2777	13.8517	14.177	12.8264	9.74373	14.7771	13.0311	7.01038	13.5346	7.39877	9.52633	14.4564	-0.0992776	8.26359	7.69595	8.54099	6.87354	6.50723	7.17523	-0.0992776	9.8578	9.29242	10.5541	8.6151	7.37564	8.00292	2.29948	2.29948	9.73358	7.27499	9.80501	10.1786	10.2429	10.4303	10.0278	8.7809	10.3734	11.921	9.2801	10.2518	13.8411	8.55511	2.29948	2.29948	10.903	7.98039	6.49878	7.32112	9.45529
S1PR2	9.79356	8.84825	4.74203	10.7859	9.42526	7.4789	10.353	11.3678	10.7357	10.3341	11.7704	10.0046	8.44157	9.04803	7.65992	9.43156	8.18635	8.2459	9.02143	10.8103	9.0024	7.89082	8.73683	6.78827	8.30074	7.40884	3.24444	7.35664	9.04102	6.65622	3.24444	9.99542	8.59375	9.56731	9.21337	3.17676	9.46014	9.67346	8.72955	10.1925	8.86407	9.39608	9.44667	8.05829	8.37079	7.13694	7.63728	8.85435	8.08451
RIMS2	12.824	13.1628	7.22149	11.7617	13.5742	12.452	13.2884	9.58822	13.7395	2.01346	0.206281	12.9176	6.26947	5.52977	12.1281	5.05623	5.99111	0.206281	9.10259	0.206281	0.206281	10.9741	9.82867	2.01346	0.206281	2.01346	7.72619	2.01346	11.6923	12.1317	11.6662	11.1813	10.8993	12.0086	8.37474	10.8812	4.53038	11.1966	9.24824	9.74159	5.99496	12.4827	10.917	2.01346	6.69669	13.1133	2.01346	9.51599	13.6284
ROBO1	10.8009	14.2891	14.9875	14.1011	13.8544	13.6937	11.9427	9.40547	13.3344	12.9947	13.9645	14.6934	11.3251	12.9319	13.359	12.4368	11.4083	13.4179	11.4228	9.63464	14.2918	10.7753	12.015	11.7724	11.5578	11.9419	3.15591	10.7259	12.7109	10.9591	9.90309	11.871	9.36841	11.5277	11.6681	11.7412	12.6274	12.236	12.7135	12.4919	11.7119	11.7859	8.72822	12.0289	13.5112	9.71733	11.1946	13.0418	13.1532
ARSB	10.4611	7.85924	11.0554	11.2465	11.066	9.5709	10.9365	12.1554	10.9456	10.8894	11.3289	11.3331	8.96069	11.46	12.3375	11.5688	9.64868	10.074	11.2573	10.6379	11.1502	11.3774	11.27	9.76731	9.43595	10.9352	7.74517	10.0354	10.6634	8.93872	8.99859	12.5268	9.98495	10.1463	10.914	11.4485	10.9419	11.2769	11.0401	11.2559	9.9703	9.47297	10.4448	10.9177	9.5439	10.5939	10.1726	10.4601	11.1495
ID4	8.82755	10.5294	9.67651	8.14658	9.2897	5.52678	11.5332	3.55336	10.7824	5.53733	8.89556	9.30832	-0.0543837	10.0868	7.07887	8.30754	5.347	6.77524	5.52379	7.24868	7.07312	7.1002	8.06584	7.05312	6.86846	5.07013	2.10698	2.10698	8.29703	11.3743	9.46868	8.01158	3.74904	8.86566	7.47676	5.92835	4.62166	7.38119	8.17228	7.56404	4.73174	8.38372	5.82034	8.17947	2.10698	5.34108	6.12361	5.58965	6.9609
RND2	4.7413	1.53778	5.41197	0.608401	7.46125	7.80964	5.57198	5.32733	5.13101	1.53778	8.09524	9.00991	4.4443	0.608401	0.608401	3.80897	4.66218	2.83491	0.608401	0.608401	2.58964	6.67311	3.74695	1.53778	3.90583	6.35653	5.99395	1.53778	6.26389	0.608401	1.53778	5.68405	0.608401	1.53778	1.53778	0.608401	5.18937	1.53778	1.53778	1.53778	6.15297	1.53778	1.53778	1.53778	5.4947	0.608401	1.53778	6.97637	7.0338
NEGR1	10.1156	5.1912	7.82811	6.44521	9.97296	6.74608	10.3534	4.96093	11.487	10.1855	5.49352	11.6257	5.94604	5.52993	5.30536	8.13576	5.80041	5.91029	7.96805	4.74813	4.54779	6.17334	6.30402	4.83499	8.71979	6.26794	2.47041	7.28616	6.19494	-1.09397	6.83692	6.99336	6.74041	5.12437	5.52634	7.8427	5.41244	7.12788	4.60483	2.47041	7.95857	6.36093	9.175	2.47041	5.58876	5.32167	2.47041	9.11434	2.47041
TCF19	12.2432	12.5167	10.9322	9.47469	10.1003	12.1143	11.8335	13.4215	11.9816	8.45793	9.20356	10.7541	10.0701	7.72205	5.08103	11.1526	7.43365	9.5515	11.6374	9.05942	7.32332	12.0747	11.4475	8.97345	8.4812	9.02218	8.92924	9.28834	11.0206	11.4921	9.35534	9.13566	11.9238	9.12727	10.7236	12.2686	6.95068	12.0519	9.71356	10.0467	10.6564	10.0174	10.2132	3.46326	8.07249	9.46674	10.7148	10.5443	11.6144
PAK3	10.289	8.52601	9.08301	6.92863	10.167	7.99483	10.3783	7.60966	7.96115	8.82317	5.8852	11.2849	5.04887	9.47683	4.65255	4.51948	5.05801	5.61594	4.60771	-0.0489218	6.44678	4.70688	8.80236	2.1356	-0.0489218	2.1356	2.1356	7.58626	7.56086	3.20338	2.1356	7.78504	7.0448	6.30222	5.59442	-0.0489218	-0.0489218	8.02114	8.26134	7.45514	5.84674	2.1356	2.1356	5.33635	5.66506	8.38162	2.1356	6.98667	2.1356
KDM2B	11.1746	10.9174	11.2855	11.4839	10.8056	10.9871	10.8153	14.5109	12.1082	10.9338	10.8644	10.4979	9.47102	10.4178	10.6932	9.7279	9.03398	10.9765	11.0064	10.6767	9.16403	10.6177	11.2192	10.5904	9.13772	10.1939	7.96064	8.91987	11.4102	10.1972	9.89545	11.3593	8.88315	10.3616	11.0144	10.2221	9.13798	10.5079	9.57613	10.1711	10.6281	10.9883	10.3059	3.8834	9.88869	7.91185	11.2336	11.5186	9.72811
HOXD10	9.53566	9.25082	9.63588	8.96888	7.6194	3.06155	10.5153	3.63585	10.7553	1.59616	10.4152	8.09304	0.548312	4.93058	0.548312	4.73115	0.548312	2.80431	0.548312	5.98855	3.90185	1.59616	1.59616	1.59616	0.548312	1.59616	1.59616	1.59616	1.59616	6.87985	7.73616	6.29302	4.45086	1.59616	1.59616	0.548312	0.548312	3.49293	1.59616	1.59616	1.59616	1.59616	1.59616	7.51515	1.59616	0.548312	1.59616	1.59616	1.59616
ROR2	9.54602	4.89844	10.4098	9.41545	8.31815	7.96983	7.75895	6.12817	9.74013	9.19832	11.522	8.78228	4.65671	9.35069	5.92458	7.51894	-0.247677	5.50549	5.44292	5.26678	4.8715	7.25517	6.4137	2.50053	5.90483	9.47366	2.50053	2.50053	8.2843	6.77513	2.50053	8.39083	2.16197	10.7118	8.36581	-0.247677	4.20487	5.48358	9.3054	6.26283	6.07755	2.50053	2.50053	2.50053	2.50053	6.68087	7.59287	9.46829	6.70768
EZH2	11.1541	12.6459	12.3076	12.463	10.25	13.028	12.3026	12.8779	12.4608	8.15574	11.3701	12.3605	11.8848	10.0498	9.36708	11.905	10.5223	11.763	11.3019	10.3571	9.3706	12.1156	11.473	10.7558	9.37345	9.39537	11.1075	10.8235	10.9061	11.6878	10.1747	9.75667	11.2066	10.9567	11.1297	11.7048	7.59757	12.4928	10.7122	11.2541	11.6136	12.0125	10.0613	6.25992	10.1008	11.696	10.8511	11.4482	12.6062
TOX	14.0708	12.6012	6.48809	11.1167	11.892	13.5739	10.3831	10.7994	13.7633	10.9049	9.62866	13.3629	11.9196	9.15035	6.08052	9.76916	11.8619	9.89741	10.1725	8.6549	9.03401	1.91932	10.9691	9.66713	8.08558	7.70503	1.91932	6.74186	4.98073	9.24736	9.53311	11.1865	6.73061	7.87205	6.42662	4.53499	0.251543	7.9855	5.27334	10.2442	8.69374	9.0873	8.43835	1.91932	1.91932	8.99716	7.97602	11.6507	6.17548
MARK1	12.0769	11.3312	9.3681	9.6622	11.3322	10.8991	12.0463	9.9908	11.2452	8.99662	7.90566	11.7627	11.2374	9.92803	7.60882	10.5698	6.98107	4.49002	11.3396	11.4967	10.3896	10.8688	7.5983	3.66688	10.7265	9.94015	8.74857	11.0587	9.98351	7.99784	8.77846	11.512	6.92396	9.38603	7.74951	5.70256	4.61525	11.061	9.67717	9.78649	7.64675	3.66688	3.66688	9.77276	10.0292	8.47905	9.32303	10.413	9.55883
NEUROD1	3.95264	1.06551	8.92175	0.947028	13.5717	0.947028	1.06551	3.03014	1.06551	1.06551	0.947028	15.0329	0.947028	0.947028	0.947028	0.947028	0.947028	0.947028	0.947028	0.947028	0.947028	1.06551	1.06551	3.76963	5.41714	1.06551	1.06551	5.70569	1.06551	0.947028	1.06551	1.06551	0.947028	1.06551	1.06551	0.947028	0.947028	1.06551	1.06551	1.06551	1.06551	1.06551	1.06551	1.06551	1.06551	0.947028	1.06551	1.06551	1.06551
FZD1	11.9875	11.9709	13.3999	13.7116	10.5949	14.9309	13.3721	10.7155	12.4406	9.5315	11.9469	11.963	13.9381	10.5149	8.98869	11.3125	11.8441	11.0525	10.8311	10.8399	10.3624	12.2306	11.779	9.31817	10.6426	11.5565	8.71412	11.1396	11.2274	10.7337	10.7786	11.1274	11.115	11.991	10.5246	10.7549	9.78148	12.163	11.2557	11.0291	11.6285	12.1266	10.2922	9.77831	10.9403	10.4963	9.96022	11.8884	10.1314
RACGAP1	12.0453	12.9049	14.9739	13.394	12.2832	12.8316	12.7112	13.1014	13.1196	6.88021	11.2889	14.4405	12.0054	10.1098	7.56598	13.6357	10.0083	12.8728	10.9907	10.572	10.2328	12.5906	12.4379	12.3588	10.5816	10.5899	10.2181	10.1594	12.6559	10.5197	9.38804	10.556	12.4692	9.25443	11.0344	10.1273	8.4262	12.753	11.8954	10.7759	12.4655	12.5233	11.9909	6.64789	11.2396	11.4848	11.3097	11.3774	12.2522
CDC20	11.7192	10.997	11.7943	10.1036	10.4443	13.2377	11.6574	11.5093	11.0419	5.87739	11.0974	11.0587	9.41285	6.97134	6.07844	10.7748	7.27898	10.9797	8.94138	7.76155	8.12598	10.7905	10.6305	10.5662	7.08693	6.20197	7.97903	2.59566	10.1877	8.22921	7.27707	6.7729	9.91474	9.85193	9.25242	7.99172	5.99709	11.1116	9.07859	8.75832	10.0905	9.48633	10.8482	2.59566	9.18327	9.32687	9.36427	10.3314	10.0836
FKBP1B	6.72762	7.6394	10.3828	6.73756	8.7051	8.45869	6.17865	7.05346	4.1338	8.20493	6.80352	8.34939	4.04621	8.1675	8.91897	6.49662	7.17663	6.2192	7.61413	-0.313206	6.07826	8.94689	8.60777	4.94039	5.13634	5.24962	2.32437	2.32437	7.46504	6.9308	2.32437	6.92918	8.20399	5.58658	10.0292	5.40846	6.36866	7.09129	6.51649	6.20459	8.11418	7.73623	5.99023	10.6117	2.32437	8.52001	2.32437	6.09826	6.28616
B4GALT5	13.4558	12.9933	12.3963	12.4369	12.5465	12.7862	13.1054	12.6137	12.9098	11.8431	13.4558	13.5132	11.2338	12.3744	10.5758	12.2353	11.3661	11.5646	12.1554	12.098	12.3127	11.6109	11.7329	10.5662	13.0385	12.1923	12.2216	7.92428	12.5082	12.282	11.1006	12.8811	11.1832	10.9906	11.9449	10.5478	12.6722	12.1646	11.8785	12.3917	11.5352	11.6986	13.1362	11.1095	12.9012	13.2761	11.8154	11.5286	11.5532
BRINP1	9.06731	8.37265	3.57428	4.56417	7.98417	0.793728	7.03486	0.793728	7.10132	1.24651	0.793728	7.85832	0.793728	4.03388	0.793728	0.793728	0.793728	0.793728	0.793728	0.793728	7.15509	1.24651	1.24651	1.24651	0.793728	1.24651	1.24651	1.24651	1.24651	0.793728	1.24651	4.70505	0.793728	6.89928	1.24651	0.793728	0.793728	1.24651	1.24651	5.43645	3.27495	1.24651	1.24651	1.24651	1.24651	6.17196	1.24651	4.95906	8.07004
E2F1	11.3066	10.6637	9.15805	7.81096	9.81634	11.5028	9.62338	9.27288	10.5247	3.14207	9.79016	10.0502	9.91491	8.22296	-2.0307	8.76847	4.31553	8.87706	9.77763	7.70169	5.57856	10.3255	9.32099	9.2389	6.94859	5.80383	6.67732	3.14207	9.49455	8.41444	7.09371	6.19585	9.9882	6.5387	9.11165	8.98801	3.46331	10.617	6.40788	6.36583	9.17665	9.43036	9.55806	3.14207	8.40542	8.23175	8.72334	9.21895	9.04108
CCNE2	11.2913	12.6411	12.3492	11.2865	10.7459	11.4051	11.6716	9.27812	12.8969	9.12335	10.4761	9.67688	11.2294	8.04894	7.25421	10.3605	8.77701	11.6661	10.7024	8.76592	8.94422	11.058	9.87181	10.9824	8.28463	9.04809	10.0491	9.39489	10.9659	12.6919	9.04144	8.39123	10.6067	9.7819	10.648	11.5199	6.88401	11.6811	9.38839	10.224	8.60646	11.1249	5.54614	9.62231	8.83367	8.91369	10.0443	12.5295	11.3995
HDAC2	12.5739	12.9947	14.2425	13.5404	12.5008	12.9675	13.5532	12.4386	13.4002	12.8829	12.9711	13.6426	13.5078	12.9719	11.5558	12.7066	12.0933	12.1162	12.6792	12.245	13.1974	13.3383	12.813	12.1339	13.6778	11.7822	13.1432	11.9726	12.933	12.5988	12.8768	13.6923	12.6436	11.8656	12.3642	12.0901	11.7951	12.9113	12.1605	12.2195	9.92187	12.6662	10.1946	11.0355	11.9638	11.4143	12.918	12.5703	11.7212
NCAM1	14.1398	14.1089	12.3102	10.4779	14.3316	0.257018	14.8986	7.50704	3.26342	11.4624	11.1908	14.3908	0.257018	11.2326	13.1128	6.01338	0.257018	3.44212	9.86437	6.54776	5.2457	8.40786	7.56942	4.79978	7.40749	7.44462	1.94049	6.84692	10.0501	2.79017	1.94049	4.75998	7.24864	7.8942	9.55601	11.4282	8.99552	6.65823	5.86333	6.70878	6.66588	1.94049	7.64806	1.94049	9.45192	8.26486	9.6822	11.3298	13.0077
GAD1	9.11898	10.3626	10.2151	7.91596	8.54864	8.25593	10.6818	3.91058	8.24256	2.15123	7.4168	6.25915	5.38959	4.69638	4.6127	-0.029806	5.63689	6.01068	6.38466	-0.029806	5.38657	8.74472	4.14565	4.86002	6.14915	2.15123	2.15123	2.15123	5.57693	4.94494	2.15123	8.9834	6.35641	7.97905	2.15123	-0.029806	-0.029806	3.89492	2.15123	7.02672	8.97526	10.429	2.15123	2.15123	2.15123	10.3452	2.15123	6.05895	7.98526
UNC13A	11.2042	10.5527	-0.081925	8.10681	12.0743	7.79079	13.15	4.92123	11.2447	4.44023	5.80892	13.3534	5.93911	5.18488	-0.081925	5.69947	6.78822	4.30075	6.10409	6.80502	4.81439	5.57858	8.40708	2.19434	5.63188	7.38181	8.79064	2.19434	7.07003	9.7529	2.19434	4.5373	7.13432	7.394	6.79131	-0.081925	5.29431	7.18026	4.62683	2.19434	7.00389	4.97774	10.7892	2.19434	2.19434	13.8795	2.19434	2.19434	11.8698
NKX2-1	12.3541	12.3239	8.04287	4.23816	1.96518	5.05868	13.5236	2.22594	11.2911	1.96518	0.238081	8.18365	2.41959	0.238081	4.65324	0.238081	6.73724	5.38503	8.20176	0.238081	6.08271	5.19608	1.96518	1.96518	9.33939	1.96518	1.96518	1.96518	8.2393	3.98372	1.96518	4.00522	0.238081	1.96518	1.96518	0.238081	0.238081	6.26473	1.96518	1.96518	7.92537	1.96518	1.96518	1.96518	5.73244	4.25657	1.96518	7.90554	1.96518
E2F3	10.0111	11.8402	11.2191	11.2399	11.089	13.0247	11.4399	11.0484	11.4357	9.76062	11.4286	11.8033	9.19283	9.85633	10.3524	10.442	10.2107	11.434	10.6846	10.5206	8.90492	11.2327	11.2609	9.81038	10.3952	9.78189	7.30077	7.81817	11.4209	11.2373	9.64498	10.3055	12.0797	10.3637	10.3045	10.4274	9.61081	10.7268	11.0519	10.7458	10.5699	11.6697	10.1914	6.65244	10.4939	9.84126	11.3746	10.7343	11.0208
CHRNB2	11.6068	10.9396	-0.905553	7.13431	11.32	6.6654	11.5353	9.19247	10.5892	8.49033	7.84544	12.1218	7.16016	6.17883	-0.905553	5.46506	4.15892	6.00686	8.52472	3.37613	5.24065	8.09136	5.47188	2.56253	6.00497	6.0601	2.56253	2.56253	2.56253	9.06888	8.24551	7.19195	8.50418	7.17244	8.68647	-0.905553	7.68625	6.80756	6.70741	7.44944	7.87622	5.83901	9.08158	2.56253	7.61308	12.7341	8.11755	8.72926	10.9067
CDK5R1	8.84521	10.4034	7.95583	9.44682	10.6995	10.3047	10.7875	8.64725	9.87652	9.51855	10.4155	12.6245	9.04772	8.71799	4.35072	9.73008	7.82413	9.91555	8.18424	5.86703	9.17798	8.47874	8.93893	7.50848	8.65465	8.53955	6.80185	7.32768	9.85621	7.18697	7.92909	10.5699	7.77122	7.47147	8.53439	6.52121	7.29515	9.45334	8.47669	8.25171	7.39314	7.39992	8.65332	8.53749	9.03078	4.6104	8.02275	8.67248	9.30281
PROM1	1.25081	9.67967	3.49559	9.024	7.57308	0.798457	6.32409	0.798457	2.60897	1.25081	5.25121	5.87339	0.798457	0.798457	0.798457	0.798457	0.798457	0.798457	0.798457	0.798457	4.54455	1.25081	1.25081	1.25081	0.798457	1.25081	1.25081	1.25081	1.25081	0.798457	7.06284	1.25081	0.798457	5.20044	1.25081	0.798457	0.798457	1.25081	1.25081	1.25081	1.25081	1.25081	1.25081	1.25081	1.25081	6.278	1.25081	1.25081	1.25081
ID2	10.5773	11.9984	12.1451	11.9556	9.51313	11.4575	12.9943	12.9891	15.1839	10.2935	11.8443	11.05	8.95962	9.98103	7.30133	10.4712	9.96779	10.08	8.61375	9.04027	7.80779	10.7077	10.0765	11.3462	13.8355	9.91859	11.422	6.72761	12.554	10.2769	9.78212	10.5696	9.08326	10.1689	10.0944	11.2757	10.1773	10.3646	10.9678	9.80365	8.00758	10.2502	5.85628	12.5938	10.7321	10.9264	10.6474	11.8488	10.213
SOX2	11.7961	12.7921	13.6945	12.9799	1.62386	14.7687	6.96191	2.42409	12.5648	1.62386	5.40579	6.34633	0.549249	5.43264	0.549249	0.549249	0.549249	0.549249	0.549249	0.549249	2.49118	5.11715	1.62386	1.62386	0.549249	9.89406	1.62386	1.62386	7.88495	0.549249	1.62386	1.62386	6.12427	8.21835	1.62386	0.549249	0.549249	6.5856	1.62386	6.51754	5.60082	4.81407	1.62386	1.62386	1.62386	0.549249	1.62386	9.09198	1.62386
CAMK1D	12.0229	13.4299	10.2285	12.0991	10.3565	9.51956	12.543	14.0563	13.6316	13.0971	12.6605	11.7845	7.48539	12.4396	10.7558	11.2343	12.932	10.4702	10.1901	10.4187	10.4886	9.24506	10.5101	10.8092	11.7565	10.5669	2.35293	9.14834	10.4091	11.7418	8.76809	10.8023	9.99654	11.6172	10.2	8.91677	10.455	10.3507	10.3207	11.1214	8.53677	10.8972	8.69264	9.4334	9.35218	8.67743	11.6425	10.1831	10.0387
TIAM1	12.3212	9.30882	8.88439	10.2754	6.99372	10.1649	12.6846	12.1978	12.2255	11.0329	9.9868	11.1748	8.69128	9.22548	11.9189	10.0488	10.4097	10.7798	10.443	8.91406	7.72315	10.7549	10.2899	8.79846	11.5425	2.67447	9.45194	8.08214	9.96127	12.5674	9.99281	9.55764	9.87872	10.6198	10.3844	10.3842	9.15491	11.1286	9.00654	9.72497	8.58429	9.57358	8.51338	10.3995	9.49372	9.03026	10.6806	8.74932	7.5381
GFI1	8.93685	9.87058	6.71743	7.05345	7.27996	5.975	9.01024	11.1346	10.0323	6.62817	8.43775	7.39417	2.69474	7.53152	7.9366	10.1955	7.11573	7.81954	6.38208	6.88449	4.64769	7.77911	9.99362	2.65148	6.30344	5.57094	2.65148	9.31052	5.95332	4.37775	2.65148	5.46993	6.32056	4.43826	8.84682	5.09283	6.35149	6.72048	7.54061	8.87371	7.20663	6.94719	5.07749	2.65148	2.65148	8.92227	8.77313	7.38387	2.65148
RRM1	12.5731	12.7168	13.0695	11.0696	11.9703	13.0152	13.5214	12.2629	13.4366	9.56089	11.7248	12.3024	12.5691	11.3682	10.2209	12.1272	11.4397	12.5161	12.0208	11.054	11.8301	12.7433	12.2096	11.5033	11.2731	11.2333	10.0827	11.868	11.6753	11.0213	11.2492	11.5873	12.5295	12.3149	12.2253	12.7225	10.2507	13.6252	11.3583	11.9397	12.6394	12.5631	12.6534	10.3917	12.6953	11.2766	11.6256	12.3508	13.0259
ECT2	12.486	13.7428	14.0686	12.9272	13.0791	14.4933	13.2358	11.8333	13.7998	10.3643	12.0544	13.4089	12.5404	10.6183	8.61763	13.3684	10.0044	11.644	10.9714	9.79467	10.3298	13.3551	12.1571	10.8727	11.7935	11.1026	10.5055	7.60783	12.4436	11.969	12.1468	10.7034	12.3941	11.7837	10.8094	10.3945	8.46567	13.3133	11.9853	11.8667	12.4394	12.9654	9.86414	10.6285	10.4039	10.7412	11.5271	11.609	12.1134
LMO4	10.8132	9.10871	12.0351	13.06	10.2658	12.2559	12.0768	11.0581	11.0885	12.2692	10.4386	9.14134	7.68651	10.2909	9.07415	10.6451	12.3073	10.9359	8.16216	9.46862	10.1368	10.1316	10.8635	9.71485	10.7484	9.74034	10.9458	8.06095	9.7439	6.98037	3.17368	11.8879	9.80666	9.98084	11.0326	11.6474	8.66788	10.3068	9.71826	10.9987	9.689	9.02262	10.3772	3.17368	8.30701	9.32759	10.4963	10.1918	9.2532
E2F2	8.92495	8.88426	9.93937	7.72371	9.05068	11.6535	11.3584	10.6614	11.1415	3.2508	10.0872	10.6098	9.37899	6.24588	-1.9814	7.14439	5.32679	9.51971	7.36101	7.76381	5.62632	10.5703	8.77226	9.45714	7.44376	7.68504	3.2508	3.2508	9.41841	9.46056	7.69954	3.2508	8.45191	7.76781	7.88295	7.22544	4.89265	10.5911	5.42542	7.94189	9.82965	7.46115	7.83543	3.2508	7.94968	11.0969	8.89943	6.96901	9.5812
AR	17.8564	7.29568	7.10455	13.7945	9.15105	7.45868	10.8579	9.65723	5.11496	11.8439	11.5693	0.0173652	19.6499	15.6271	16.481	19.1056	19.5343	18.8766	19.2244	18.1244	19.9575	16.9691	19.1033	20.6704	19.9029	17.0602	18.1895	22.4147	18.7427	18.8448	19.4699	16.0027	20.4433	17.968	18.2659	17.586	16.5124	18.5278	19.3049	20.0385	18.7208	20.2346	18.6036	17.7167	19.5643	17.2331	17.5867	19.3758	17.5207
KLK2	11.167	2.47616	3.51699	1.63501	8.74537	2.08296	7.14324	3.57758	2.47616	6.31354	8.07364	4.48012	15.8864	14.5837	15.4884	16.2256	16.7905	17.3808	15.1675	15.6658	16.696	16.0441	15.901	16.0339	15.4014	17.5186	16.2005	16.2193	16.2647	14.0191	16.5127	14.264	14.5387	16.3878	16.9593	15.7506	15.735	16.8013	16.3635	17.6142	18.1244	9.25914	19.1126	16.0235	17.1079	15.9322	16.74	17.5552	14.8538
KLK3	12.3606	4.8296	7.81046	1.80927	9.45758	6.33333	7.42218	5.57326	7.09666	6.50595	10.3947	2.14398	17.5956	16.9121	16.9564	17.5889	17.6281	18.2108	15.4263	17.4809	19.0916	17.8666	16.8805	17.4352	17.5799	19.9904	17.6092	19.4738	16.8335	14.7384	18.3791	19.1731	16.0282	16.0682	19.2284	17.598	17.8387	18.3959	18.3192	18.6455	18.7287	14.9063	20.364	16.0925	18.9535	16.3433	18.399	18.1256	15.8619
NKX3-1	12.0122	10.0051	8.58207	7.93796	7.72197	5.4176	9.82974	8.35035	6.0909	6.36582	5.86531	8.22285	16.5229	15.1327	14.7118	15.9015	16.4499	16.2819	15.3519	15.7237	15.6196	16.963	16.9301	15.0672	16.4814	16.9434	16.4463	15.2842	16.1514	16.5675	14.8661	14.5	17.5234	18.5225	16.0962	14.9207	14.8817	17.0918	16.4533	16.7259	17.148	16.5764	16.3246	16.8056	16.6917	15.9243	15.5727	16.8987	16.2661
TMPRSS2	8.85211	8.08465	7.24578	8.75386	8.32893	8.35317	10.2443	3.66738	7.71056	3.08459	3.91789	-0.825948	12.3284	10.549	12.1223	15.0049	12.2433	12.592	12.9923	15.3452	14.5218	15.311	13.5207	13.7192	13.1648	15.2686	14.4724	14.3761	13.785	12.4887	13.8676	15.6132	12.2053	12.0719	15.8138	14.3246	14.9649	15.4897	13.4489	12.4615	15.9541	10.4914	15.6812	14.6413	15.4355	12.9621	14.222	13.6248	13.908
GATA2	9.01318	7.25377	5.43133	6.58271	6.13854	5.70237	8.75345	4.88296	5.70654	3.56765	7.14063	4.35846	12.5955	11.2733	11.2474	11.6599	11.8447	12.8316	12.4099	12.7928	12.8648	12.7231	12.2436	11.4558	12.1693	12.3898	11.2096	12.3404	12.1113	9.7715	8.24105	13.2728	12.5937	12.9032	12.0046	11.5658	10.1195	12.3635	12.3962	11.9271	12.8222	9.11286	13.8364	11.3643	12.4835	9.85471	12.9323	12.7637	10.9292
HOXB13	13.0092	6.77227	4.23327	5.45259	12.4996	5.7788	13.7347	1.39757	9.13464	2.85121	7.57204	10.9522	14.1056	12.6708	10.9377	10.5765	12.6507	12.8863	14.1341	13.0542	14.0247	15.149	13.9326	12.07	14.2863	14.5237	11.1956	10.8773	13.3877	13.5317	10.7644	14.3647	13.9371	14.2553	13.8351	12.1148	11.6973	14.0084	13.2111	14.4204	13.8286	12.7689	15.2823	11.8636	13.0034	12.3507	13.4444	13.619	14.5018
[truncated: 70 more columns]

## Sheet: Figure4a
Source RNA seq data displayed in Figure4a heatmap
Pathology Classification	Adenocarcinoma	Adenocarcinoma	Not available	Adenocarcinoma	Adenocarcinoma	Adenocarcinoma	Inadequate for diagnosis	Adenocarcinoma with NE features	Adenocarcinoma	Inadequate for diagnosis	Not available	Adenocarcinoma	Adenocarcinoma	Adenocarcinoma	Adenocarcinoma	Adenocarcinoma	Adenocarcinoma	Not available	Adenocarcinoma	Adenocarcinoma	Not available	Adenocarcinoma	Adenocarcinoma	Adenocarcinoma	Adenocarcinoma	Adenocarcinoma	Adenocarcinoma	Adenocarcinoma	Adenocarcinoma	Adenocarcinoma	Adenocarcinoma	Small cell	Adenocarcinoma	Adenocarcinoma	Adenocarcinoma	Adenocarcinoma	Adenocarcinoma	Inadequate for diagnosis	Adenocarcinoma	Not available	Adenocarcinoma	Adenocarcinoma	Adenocarcinoma	Adenocarcinoma	Adenocarcinoma	Adenocarcinoma	Adenocarcinoma	Adenocarcinoma	Adenocarcinoma
Sample ID	TP_2077_Tumor	TP_2078_Tumor	SC_9056_T	SC_9137_Tumor	SC_9139_Tumor	SC_9140_Tumor	SC_9142_Tumor	MO_1469_T	TP_2081_T	SC_9074_T	SC_9086_T	SC_9145_Tumor	SC_9148_Tumor	SC_9153_Tumor	TP_2093_T	TP_2096_T	SC_9156_Tumor	SC_9162_Tumor	SC_9163_Tumor	SC_9165_Tumor	SC_9027_T	SC_9175_T	MO_1492_T	MO_1510_T	MO_1511_T	MO_1514_T	SC_9176_T	SC_9178_T	SC_9146_T	SC_9181_T	SC_9183_T	MO_1482_T	SC_9184_T	SC_9186_T	SC_9187_T	SC_9189_T	SC_9190_T	SC_9192_T	SC_9194_T	MO_1556_T	SC_9069_T	MO_1012-Tumor-Subcutaneous_nodule	MO_1013-Tumor	MO_1014-Tumor	MO_1020-Tumor	MO_1015-Tumor	MO_1040-Tumor	MO_1054-Tumor	MO_1071-Tumor
FYN	0.1778	-1.068	-1.2377	-0.0052	1.2915	-0.0661	1.3941	1.5053	-0.3983	-0.0504	1.033	0.9311	0.4519	-1.0904	-0.4456	-0.7141	-0.7508	-0.8607	-1.008	1.858	0.2617	-1.2986	-0.3415	-1.1184	0.2935	0.0533	0.2578	-0.5854	-1.9085	-2.0562	0.4935	0.9543	-0.7784	0.2101	-2.0801	-0.5851	-0.7005	0.4481	-1.249	-1.8949	-0.6832	0.5179	0.4578	-0.165	1.0189	0.0689	-0.1256	-0.2811	-0.1652
GNG4	-0.1101	-0.058	0.2442	0.7958	0.2839	1.6054	-0.9892	0.7393	-0.5692	0.77	1.2361	1.0047	1.0033	1.439	-1.3955	-1.0189	-1.2252	1.532	-1.0292	0.118	0.784	-0.5322	0.2038	0.976	-0.7575	0.3161	-1.1037	-0.3717	0.0559	-1.1707	-0.5497	1.4662	1.2	0.0975	1.4704	0.3303	1.3663	0.9924	0.2356	0.7166	-0.6855	1.1163	-1.3997	-0.9585	-0.1974	-1.243	0.5168	0.6203	0.4288
APBB1	2.9514	-1.0125	1.5567	0.3319	0.7293	-0.4518	-0.2696	0.8564	0.205	0.7717	-0.3878	0.1367	0.845	1.7902	-0.4534	-0.8601	-1.4443	-1.2095	-0.353	0.5413	-0.8546	1.3631	0.5913	1.1553	-0.1867	0.624	-0.8151	0.0868	-2.1476	0.1432	0.5902	1.7941	-1.3095	2.3901	-2.2178	1.7629	1.6712	0.0539	-0.0656	0.7677	1.0935	-0.9501	-0.6737	-0.277	0.8232	2.289	-0.502	0.6836	1.7293
LHX2	-0.5779	-0.543	-0.0848	-0.6519	-0.4683	0.1924	-0.4464	-0.3856	0.2264	1.6192	-0.6477	-0.0441	-0.662	0.8175	-0.6584	-0.0993	-0.6643	0.0392	0.4161	-0.214	0.0055	-0.7989	-0.2979	-0.8112	-0.6964	-0.372	-0.287	-0.7287	-0.4222	-0.0705	-0.7645	4.0245	1.0643	-0.4166	-0.669	-0.5787	-0.6772	-0.4021	-0.4416	1.1144	-0.5952	2.6116	-0.782	-0.8216	1.1168	-0.7643	0.6997	-0.7836	-0.6504
ARHGEF2	-0.2275	-1.1937	-0.7509	-0.7484	0.6431	-0.4764	0.9738	1.6058	-0.5121	-0.4771	0.4555	-0.1278	-0.3211	0.3954	-1.0724	-1.1696	-0.2631	-0.6546	-0.8892	1.8194	-1.3628	-1.7254	0.0238	1.6043	0.0145	-0.3499	-0.3426	-0.8407	-0.8331	-2.1344	-0.1266	1.7422	-0.8303	-0.7821	-0.4017	-1.7198	0.7279	0.1105	-1.7649	-2.17	-0.7009	1.8821	3.962	-0.2094	1.4214	0.5016	-0.4227	0.0049	0.1605
EPHB2	0.1232	-0.4871	-0.0296	-0.7559	0.817	-0.2686	0.6836	0.7248	-0.8135	-0.0077	-0.4899	-0.8013	-0.1666	0.8851	-0.9012	-0.9175	-0.8133	-0.5922	-0.7508	1.5671	0.19	-0.3989	-0.949	0.5689	0.4231	0.7037	-0.5914	-0.6547	-0.5202	-0.4068	-0.3737	2.532	-0.957	0.1548	0.9262	-0.4051	1.0845	-0.2382	0.4112	-1.0153	0.3983	0.1626	0.4307	-0.3922	-0.1015	-0.2175	-1.053	-0.6057	-0.1199
DPYSL3	-0.1132	-0.9703	0.2393	0.4114	0.799	0.2583	0.8886	2.8242	-0.5136	-0.8703	-0.6332	1.1955	0.4503	-0.6399	-0.0215	-0.8774	0.7441	0.3157	-0.3153	2.1395	-0.9692	-1.926	-0.3628	-1.4032	0.9266	0.3708	1.2474	-0.3759	-1.4148	-1.0451	-0.3119	1.8671	0.1032	-1.9395	1.4573	-0.1431	-0.2818	-0.9045	-0.298	-0.398	-1.3014	-0.8553	-0.1193	0.0385	0.8538	1.8916	-0.3326	0.0895	1.7799
KIF1A	0.3574	0.0432	0.1662	1.0678	0.8516	0.3565	-0.9132	-0.3521	-1.1433	0.8153	-1.1016	0.1842	0.1734	-0.3226	-1.1884	-0.6418	-1.3003	0.4682	0.7951	-1.0425	-0.6715	0.3604	0.5069	0.9227	0.8656	0.9488	-0.4816	0.2501	-1.3514	-0.4506	-0.9037	1.9181	-0.3668	0.9356	-0.6685	0.6746	0.4224	0.2512	-0.1242	1.3861	-0.3617	1.0092	-1.3057	-1.1372	1.7139	-0.9365	0.9093	0.0098	-0.3167
DLG4	0.5891	-1.5225	0.4062	0.695	-0.1504	-0.3407	0.3282	0.1857	0.4023	-1.0166	0.9116	-0.6031	0.0791	0.2832	-1.2394	0.0684	-0.8917	-0.101	1.2897	0.5413	-0.0912	2.5259	-0.6055	-0.9779	0.1989	-0.8219	-0.2848	-1.3678	-1.8773	-0.6848	-0.8747	-1.6554	-0.2198	0.6897	-0.3221	-1.5579	-0.2648	0.5627	-1.5455	2.3488	-1.2046	1.3568	2.7925	1.7987	1.6547	2.2522	0.14	2.55	1.696
SEMA4F	-0.208	-0.1477	0.6886	-0.6372	-0.9077	0.4517	-0.0842	0.7563	-0.0292	-0.0273	0.5779	1.0734	0.4166	-0.0482	0.1374	0.8818	1.2298	0.5495	0.435	-0.386	1.3065	-0.0771	-0.0771	1.5606	-0.919	-0.8421	-0.0417	-1.2222	0.1768	0.728	-0.8695	1.9466	-1.409	0.6638	-0.2501	-0.7249	1.6191	-0.527	-0.4251	1.7406	0.4948	1.6703	-2.0982	0.383	-0.1977	-0.3134	-0.1629	-0.3817	0.099
PTK7	1.0568	1.3024	1.4668	1.3518	-0.3886	0.7973	-0.979	1.689	-1.0659	-1.7569	0.2721	-0.1689	0.9794	1.4035	0.8547	-0.8177	-0.2658	0.3412	0.2657	0.5848	-1.6082	1.8755	0.6832	1.4947	0.526	1.0191	-0.012	-0.0851	-0.1194	0.5192	0.844	1.6281	-0.9621	-0.5377	0.305	0.3034	0.5074	-0.0466	-0.5644	0.5709	-1.3607	0.6048	-1.5361	0.0961	0.495	0.1763	0.5715	1.0333	0.5305
ITGA3	1.1885	-0.8641	-0.5001	0.0785	0.3563	0.5307	0.0477	0.4967	-0.9547	-1.009	0.4243	-0.0175	0.523	2.249	-1.0241	-0.0837	-0.7248	0.2734	-0.4915	0.4797	-0.424	1.4712	-0.3311	2.136	-0.5656	0.348	0.5351	-1.4152	1.3132	-0.8701	0.8988	2.2177	-1.2053	1.8954	-0.8974	-0.8024	1.6007	-0.171	-1.2666	-1.4033	-1.1359	-0.4396	0.3111	0.0392	1.9931	2.1635	0.7085	1.4171	1.401
ADRA2B	-0.7711	-0.8372	-0.5576	-0.7187	-0.5386	-0.2995	-0.63	1.0375	0.1073	0.5294	0.8935	0.3426	-0.0369	-0.7602	-0.7339	0.4707	-0.5635	0.528	-0.8493	1.6051	-0.2795	-0.5151	0.4303	-0.3403	-0.363	-0.1806	-0.5309	1.3913	-0.601	-0.5495	-0.8567	1.5647	3.99	0.0019	0.4632	-0.6094	-0.4295	0.4089	-0.8388	-0.018	-0.7123	-0.9421	0.5184	-0.6907	-0.6906	-0.2821	-0.0657	-0.3347	-0.6169
GNAI1	1.9254	-0.3568	-0.0701	0.0932	-0.5091	-0.5897	-0.8235	0.2638	-0.488	1.5142	0.6027	-0.0439	0.1808	-1.3206	-0.2448	0.1088	0.2463	-1.0513	-0.5422	-0.2711	1.0253	-1.2605	-0.7963	-1.0387	0.3539	-0.2623	-0.8979	-1.3346	1.7781	0.2221	0.7113	-0.6793	-0.3311	2.5749	-1.126	-1.4782	-1.482	-0.5583	0.1271	1.913	0.1275	-0.2274	-0.4875	-0.99	-0.4733	-0.0618	1.1742	-1.142	-0.1185
WNT9A	0.5514	-1.0976	-0.1296	0.2485	-0.3974	0.7456	-0.7031	-0.5188	-1.1004	0.2837	0.9462	-1.0374	1.0202	0.0183	0.5655	0.1288	-0.0826	1.5551	-0.13	-0.6268	-1.1556	-0.1835	-0.2853	1.7988	0.0021	0.0271	-0.9415	-0.3878	-0.5561	0.109	-0.6398	2.3168	-0.7788	0.8257	-1.1765	-0.758	0.6862	0.2003	-0.7155	1.8316	-0.894	-1.5087	-0.1371	-1.1151	-0.9685	0.1554	-0.1531	-0.3871	0.7013
SEMA6C	-0.2792	-1.4358	0.3834	-0.5397	-0.4121	-0.3258	-0.0521	1.086	0.5753	-0.3888	0.1684	0.5255	-1.0388	0.279	-0.1357	-0.8439	1.144	-0.1608	-0.7812	-0.0447	-0.8505	-0.9356	-0.0362	0.0912	0.1401	-0.7089	-0.6016	-1.6588	-1.6379	-1.454	-0.4935	1.1894	0.7134	-0.2594	-0.1206	2.6948	0.2589	-0.0129	-1.4055	-0.6352	0.4937	2.3369	2.0498	2.7688	0.2703	0.9553	0.6091	0.5532	1.2566
NKX2-2	1.2605	-0.6737	0.4571	-0.755	-0.4879	0.6447	-0.8441	-0.8719	0.0918	0.3312	-0.4709	-0.8916	-0.6911	-0.8812	-0.7884	-0.4202	-0.8584	-0.6717	0.8167	-0.8544	0.404	1.3499	-0.296	1.6999	-0.0251	1.4543	-0.6259	1.7508	-0.8916	-0.8034	-0.8404	-0.8916	-0.6962	1.0733	-0.854	2.5249	-0.8795	-0.8665	0.2012	-0.6069	1.4595	-0.8916	-0.68	-0.2644	-0.8916	-0.771	0.1872	-0.8139	-0.6277
SPTBN4	1.5246	-0.2544	-0.1855	-0.7821	-0.568	0.1036	-0.9358	-1.0367	-0.5707	-0.564	-0.3378	0.4003	0.6602	0.9872	-0.1808	-0.7886	-0.9148	0.846	0.9913	-0.7768	-0.6284	0.4803	-0.5157	0.4295	-0.5308	0.5342	-0.3689	-0.8593	-1.0665	0.3281	-0.5586	2.4316	0.0108	2.2772	0.6274	-0.4317	-0.1605	0.1857	-0.6601	-0.7117	1.4932	0.341	-0.811	0.377	-0.5879	0.7095	0.15	1.1604	0.6805
AGT	-0.1299	-0.7152	0.7331	1.4704	-0.7467	-0.2148	-1.154	0.2338	0.6432	1.0882	0.1566	-0.2579	-0.3663	-0.3099	-1.0909	-0.5394	-0.7207	1.6781	-0.9494	0.4263	-0.6525	-0.9482	-0.0529	0.1554	0.877	-0.1931	0.2507	-0.8124	-1.0482	-0.2877	2.4492	-0.695	2.1653	1.7742	0.3224	-0.1973	0.1157	0.6781	-0.2682	1.8672	-0.2844	0.5643	-0.6056	-0.4264	0.5158	-1.1333	-0.4719	-0.3966	-0.6038
MAP2	1.5612	0.3473	1.8116	0.3999	-0.3169	-0.2481	-1.0779	-0.1108	0.7301	0.5284	-0.5287	0.999	-0.3349	-0.9102	2.1102	-0.0642	-0.9868	-1.0044	0.2453	-0.5798	-0.7339	-1.4231	0.3452	-1.3655	0.1812	0.212	-0.4745	-0.5435	-1.4755	-0.4975	-0.0119	1.4588	-0.3758	-0.8749	-1.3225	2.3516	-1.3373	-0.4574	1.1177	0.28	0.4999	-1.7654	0.9621	1.1326	0.2286	-1.134	0.0904	-0.7069	-0.0443
SEMA4C	1.1665	-0.9917	1.2656	0.4544	-0.6774	-0.2022	-0.418	2.5118	0.318	-0.9935	0.6177	0.0967	-0.7621	0.0683	-0.8175	0.203	0.2864	-0.532	0.4112	1.4272	-1.5565	-0.3986	0.075	0.9638	0.2785	0.3637	-0.2176	0.1628	-2.8467	-1.7104	0.5573	1.9478	-0.3305	0.9758	-0.4405	0.4778	0.3291	0.7138	-1.8796	-1.1125	0.9126	1.2903	0.5884	-0.3349	1.4434	2.1529	0.7392	0.7304	1.1622
RAB17	1.0559	-0.4601	0.8375	0.5142	-0.1731	-0.8677	-0.7928	0.1108	-0.0042	0.2195	0.141	0.3858	-1.4602	0.8623	-0.1712	1.5871	-0.4176	1.0332	1.0105	-1.6752	-0.8895	1.4817	-1.3377	0.4657	0.0254	0.0811	-0.0824	0.0322	-1.2571	0.1264	0.7097	0.3233	1.6091	0.6677	0.7806	1.173	-0.4564	-1.649	0.189	-0.3435	1.2998	-0.1849	0.6311	1.0405	-0.1731	-0.978	0.5625	-0.3413	0.3948
ZSWIM4	0.9068	-0.1141	1.3143	-0.0035	-0.0821	-0.2407	0.2638	1.8982	-0.6161	-0.584	0.4578	-0.1468	-1.5968	1.4246	0.4853	0.3587	1.6061	-0.3671	-0.3215	0.894	-0.609	-1.781	-0.8685	0.2259	0.033	-0.486	0.2649	-1.1611	-2.5759	-1.831	0.9767	1.1798	1.7176	0.8537	-0.4614	0.3448	-0.5138	0.155	-1.4707	-0.1829	-0.2403	1.4423	2.8649	1.0917	1.2024	1.9046	0.1946	0.2364	0.8413
FOXO6	0.1557	0.2531	0.8804	0.6653	1.0538	1.3489	-0.138	0.5536	-0.7506	-0.4794	-0.1733	-0.0492	-0.2627	0.7382	0.1729	1.0711	0.7156	-0.0296	0.7157	-1.1737	0.5852	-0.0377	-0.4642	2.1906	-0.9068	0.3161	-0.33	1.024	-1.3231	-0.3786	-0.2373	3.3704	0.0681	-0.0639	1.2212	2.0828	1.1777	0.9472	-0.7359	0.4094	-0.9057	-0.1821	0.4572	0.0448	-0.2375	0.8462	0.2415	0.2153	0.1722
PLXND1	0.2601	-0.5338	-1.0749	-0.9341	0.9377	0.2524	0.9352	1.5985	0.6368	0.4225	1.3441	1.4586	-0.1916	0.1649	-1.1234	0.1319	0.1097	-0.4014	-1.0358	1.2997	-0.7675	-1.1517	-0.5395	-1.0742	0.3303	0.2903	0.7146	-1.0358	-2.2895	-2.3896	0.0701	1.3311	-0.9837	0.1753	-1.7424	-0.8691	-0.1971	1.0483	-1.6721	-2.4562	-0.532	0.5178	2.0672	0.7742	1.807	0.1252	0.5124	0.8825	0.1415
L1CAM	0.1669	-0.556	-0.2872	-0.5041	0.3181	-0.1608	-0.2401	-0.1416	-0.5696	0.8891	-0.4286	-0.4505	-0.1107	-0.2288	-0.0356	0.7848	-0.5873	0.8999	0.2802	0.0799	-0.5642	-0.5497	-0.4361	-0.0085	-0.3649	-0.0775	-0.114	0.0291	-0.4244	0.6016	-0.2287	3.5185	-0.3792	1.1436	-0.2933	-0.5946	-0.5067	-0.5232	-0.5656	-0.5167	-0.4772	-0.5853	-0.5093	-0.5276	-0.2034	1.4592	-0.5458	1.7913	0.3865
GNAL	0.0296	-1.2097	1.6667	-0.607	0.6806	-0.6461	0.1378	-0.2428	1.3164	-0.8734	0.3254	-0.3014	-0.2539	2.7466	-0.6583	-0.7877	0.9397	-0.3722	-0.6483	0.5256	0.929	-0.546	-0.9572	-0.627	0.4972	-0.6682	2.7104	-0.9607	1.0324	0.0645	-0.2963	-0.8393	2.2206	-0.8083	0.5275	0.5193	-0.6115	-0.2212	-0.1858	-1.05	-0.3272	0.6917	0.5624	0.9882	0.0961	3.8166	0.3566	0.6268	2.4565
CHRNA3	-0.3369	-0.2372	-0.2753	-0.4004	-0.417	-0.4607	-0.2229	7.1668	-0.259	-0.2283	-0.3976	-0.2661	-0.3447	-0.489	-0.2808	-0.4593	-0.2747	-0.3037	-0.2347	1.8588	-0.4659	-0.5149	-0.3902	-0.4415	-0.3146	-0.3791	-0.0866	-0.4214	-0.4597	-0.3337	-0.4293	3.1145	-0.0473	-0.3386	-0.2033	-0.4808	-0.2428	0.52	-0.3229	0.1637	-0.4573	0.3451	-0.3613	-0.2179	-0.4765	-0.1276	-0.3842	0.3268	-0.4084
BRSK1	-0.4256	-0.995	-0.4865	1.2339	-0.5745	0.3593	0.3634	1.5035	0.0038	0.6991	-0.2456	-0.8723	0.6983	0.9816	-1.1326	-0.9334	-1.0652	-1.1506	-0.6263	0.7957	0.776	-1.1983	1.1914	2.1474	-0.7834	0.2363	-0.2259	-1.0872	-1.2467	0.4691	-0.9966	-0.4103	-0.2013	-0.4447	0.5081	-1.2975	0.0034	1.0718	-1.0238	0.9319	-0.6157	2.3943	-0.0026	-0.0704	2.0759	1.2229	-0.4709	-0.3077	0.905
NFATC4	-0.1563	-1.0257	-0.146	-0.709	-0.0104	-0.5545	0.6814	1.6952	1.3418	-0.3859	1.0997	-0.1421	-0.2447	-1.0204	-1.2752	-0.6567	0.0275	-0.4553	-0.3407	1.3231	-0.6098	-1.0201	-0.5041	-0.7584	0.2951	-0.6319	-0.1422	-1.1369	-1.2577	-1.0816	-0.6123	-0.1799	-0.4954	-0.5415	2.8651	-1.1211	-0.1331	0.657	-0.9959	-1.2266	-0.8436	2.6891	2.2654	1.3767	1.4487	3.1253	1.0416	1.3537	2.4082
GPRC5B	0.5035	-0.4367	-1.018	-0.1863	1.097	0.8375	0.1578	0.568	0.0668	0.296	-0.0126	1.8539	0.9146	-0.972	-1.0305	-0.2887	-0.6711	-0.0902	-1.0611	0.9185	-0.5556	-0.8528	1.7692	-1.0206	1.4436	0.0676	0.8417	-0.78	-1.8515	-1.2125	0.2331	1.6985	-0.9712	0.4004	-1.5508	0.2514	-1.2353	0.4144	-1.277	-0.8152	-0.7304	0.0915	1.0075	-0.6132	0.6569	-0.3114	0.0756	-0.0161	0.5632
ITM2C	-0.0858	-0.6354	1.324	-0.3228	0.4642	0.7024	1.1931	2.1138	-0.4186	0.5498	0.591	0.3055	-0.2718	0.2496	-0.9494	-0.4385	-1.3927	-0.3723	-1.1933	1.4063	-0.7971	0.2494	-0.1131	-1.3992	0.5107	-0.5545	1.0118	0.6863	-0.239	0.9274	0.4249	1.7736	0.2707	-0.4777	-0.1929	-1.7124	-0.305	-0.3515	0.0649	-0.384	-0.3612	0.7796	-0.7268	0.7121	1.2655	1.6675	-0.2381	-0.2301	1.6353
RASAL1	-0.6585	-0.4756	0.3367	-0.521	-0.3184	0.4815	0.5613	-0.6412	0.3875	-0.1216	-0.4628	0.1224	0.0392	1.0142	-0.4741	-0.6665	-0.6247	0.8341	-0.6579	-0.3999	-0.6641	-0.228	-0.0403	-0.5591	-0.5689	0.3974	0.6815	0.3484	0.0647	0.124	-0.4872	1.6564	0.1667	-0.4948	2.7122	-0.6428	0.3863	0.411	-0.3777	-0.6154	-0.6238	-0.6756	-0.4389	-0.2544	0.8241	0.9098	-0.5911	-0.6349	-0.4656
FGFR4	0.1701	2.1012	-0.1334	-0.3538	-0.666	-0.2704	0.1374	-0.454	0.1952	-0.2679	-0.2084	0.9741	0.6917	-0.9424	0.6809	-0.8198	-0.1143	1.6509	-0.3276	-0.9175	-1.2585	-0.6494	0.5668	-0.4036	0.6922	-0.0627	0.0312	-1.1192	-0.2781	0.2617	-0.8811	-0.0098	3.1311	0.2319	0.322	-0.1648	-1.0279	-0.7494	-0.0064	-0.6206	-0.4809	-0.0851	-0.572	0.9682	1.4183	-0.1182	-0.2302	-0.315	0.5703
CEBPB	-0.3557	0.4582	-0.1803	0.1028	0.4777	1.3167	1.5355	-0.4212	0.3187	0.3007	0.3667	0.136	-0.0229	0.4579	0.0053	-0.7424	1.3354	1.1954	-0.2615	1.1603	1.8387	0.4716	0.0246	-0.0048	0.3158	-0.3606	0.5078	0.1543	1.8557	0.2365	0.3653	1.6598	1.2523	0.0224	0.4844	0.3627	1.8562	0.069	0.4786	-0.5342	-0.9155	-1.7244	1.2521	-1.104	0.1149	0.7907	-0.0353	-0.2658	-0.1096
INHBE	-0.4549	-0.4794	-0.4316	-0.2386	-0.1802	-0.4421	0.0331	-0.08	-0.2122	-0.368	-0.2573	-0.3868	-0.0815	-0.4499	-0.5062	-0.5019	-0.4995	2.4787	-0.3327	-0.0566	-0.2637	-0.2252	-0.407	-0.4533	-0.1932	-0.5051	-0.4523	-0.458	-0.2341	-0.276	-0.4721	0.6787	2.6847	-0.4693	-0.2827	-0.4702	-0.4605	-0.4449	-0.3986	-0.3749	-0.2936	1.1531	-0.5057	-0.1658	-0.1531	-0.3394	-0.3537	-0.3345	-0.154
S100A9	-1.185	-1.0487	0.3144	-0.4324	-0.3372	-0.6087	0.6362	-0.5285	-0.0422	-0.533	-0.3905	-0.2987	-0.8312	-0.8595	-0.8372	-0.7148	-0.6893	0.0923	-0.6052	0.2867	-0.1281	-0.2784	-0.5272	-0.8911	-0.4345	-0.6468	-0.6116	-0.0345	3.3853	0.3556	-0.1229	-0.5373	-0.3409	-0.5148	-0.2331	-0.9554	1.0652	-0.1565	-0.5747	-0.936	1.6297	-0.1449	-0.0579	-0.5836	-0.2278	-0.2133	-0.9738	-1.0391	-1.0748
SYP	1.1629	-0.3754	0.0415	-0.622	2.188	0.3345	-0.6667	-0.0405	-0.2518	0.4173	-0.1616	0.1138	-0.5169	3.394	-0.8172	0.3844	-0.812	0.3027	-0.3264	-0.2505	0.0008	2.1976	-0.7149	1.4866	-0.0405	2.4404	-0.6237	-0.4581	-1.1645	-0.1817	-0.9226	2.1361	0.9279	2.5014	0.9681	-0.9317	-0.0748	-0.1949	-0.166	-0.4309	-0.0368	0.1025	-0.2818	-0.698	-0.5363	-0.531	-0.4686	0.0038	-0.4928
PROX1	-0.3536	-0.3842	-0.3688	-0.6392	0.3075	-0.3542	0.1356	4.7127	-0.688	-0.1014	-0.4077	-0.3447	0.3464	-0.691	-0.5272	-0.6341	-0.4844	0.9771	-0.4127	2.5772	-0.5723	-0.4878	0.1368	-0.4051	0.3334	-0.1619	-0.2531	-0.1839	-0.6961	-0.5921	0.2167	0.8318	2.2463	0.0467	-0.0834	-0.5184	-0.6783	-0.6667	-0.3748	-0.0481	-0.4421	2.1287	-0.5968	-0.5287	0.5035	-0.558	-0.4141	-0.4825	-0.5494
ORC3	0.7784	0.0011	0.1289	1.1093	-0.8549	-1.8351	-0.3559	1.2872	-2.3166	0.9322	-0.5263	-0.5768	1.0213	0.4863	1.9568	1.1751	-0.7694	-1.4582	1.1643	-0.7085	1.0047	0.4854	1.1928	-1.056	0.1695	-1.0214	0.1569	-0.4269	2.9563	0.5504	0.4576	0.553	-0.997	0.046	-0.6804	1.7661	-0.1066	-0.7326	0.2029	1.2927	0.3344	0.0511	-0.9888	-0.4253	-0.0224	-0.0037	-1.0505	0.2308	-0.4973
SYT1	-0.6915	-0.1358	-0.7073	0.8545	-0.4596	-0.5973	0.014	2.8016	-0.656	-0.4608	-0.5682	0.1117	-0.6502	-0.2689	-0.6984	-0.4355	0.0627	-0.4682	-0.6286	0.7229	1.1886	-0.6363	-0.3425	-0.5865	-0.189	-0.6683	-0.5918	-0.1732	-0.3701	-0.3494	-0.6303	-0.5308	-0.4324	-0.662	-0.5762	-0.6874	-0.558	-0.6583	-0.0035	-0.4773	2.0381	-0.7213	-0.598	-0.4211	-0.4361	0.8437	-0.5503	-0.2054	0.39
SNAP25	0.6916	-0.5814	-0.0294	-0.5609	0.7557	-0.2801	-0.0951	-0.5101	-0.4747	-0.6215	-0.6024	-0.0557	-0.511	3.567	-0.5929	-0.6292	0.0805	0.0546	-0.5294	0.0367	-0.4043	-0.5361	-0.5723	0.6854	-0.4823	1.6035	-0.548	-0.5208	-0.0019	-0.6173	-0.5902	2.7245	-0.5033	2.267	-0.5619	-0.6178	-0.5754	-0.6063	-0.6101	-0.4723	-0.6023	1.0295	1.3624	-0.6292	0.6205	0.6962	-0.5339	0.2166	0.7857
MFSD2A	-0.768	-0.3883	-0.5867	-0.2559	-0.2937	-0.3598	0.2419	1.528	-0.4889	-0.9987	-0.2971	0.5152	-0.1839	-0.8526	-0.7377	-0.6737	0.2721	2.1309	-0.3767	0.9521	0.0529	-0.9454	-0.0118	-0.8701	-0.204	-0.0811	-0.544	1.1159	0.897	-0.1926	-0.0019	0.0522	1.9855	-0.7268	-0.043	0.0256	-0.0169	-0.5273	-0.8259	-0.9337	-0.6871	2.1791	0.8996	-0.8305	-0.1704	-0.0696	-0.4139	-0.4808	-0.8559
DPYSL2	-0.2033	-1.0532	-1.3983	0.4587	1.2967	0.7437	1.3641	0.6951	-0.3412	0.3003	0.9653	0.8693	0.4942	-0.5707	-1.5373	-0.7716	-0.6437	-0.7672	-0.5021	1.9316	-0.6206	-1.1546	-0.7376	-0.7758	0.7497	0.2788	0.3074	-0.6115	-1.8761	-2.3987	-0.01	1.6244	-0.6618	0.4904	-2.2664	-1.4899	-0.4132	0.5251	-1.2865	-1.9281	-0.4386	0.9147	0.259	-0.3594	1.5702	0.7659	0.0364	0.2263	0.8412
SF3A2	1.7215	1.0267	1.3944	0.8346	-0.0911	0.6819	0.8478	0.8568	-0.146	0.0964	-0.3407	-0.2883	-0.1851	0.9544	1.1294	0.6192	-0.0016	-0.7108	0.7936	0.6329	-0.4098	-1.8514	0.4499	0.7433	-0.0574	0.6171	0.0704	-0.5522	-2.6124	-0.7483	0.7008	1.7358	-0.0115	0.6332	1.8057	1.2269	-0.3121	0.2932	0.0018	-1.6482	-0.3116	1.567	1.3575	1.758	0.0043	1.095	0.5146	0.625	0.6701
SOX4	0.374	-0.497	1.3287	0.4716	-0.5751	0.364	-0.388	1.9133	0.3084	-0.6476	-0.0173	1.1142	-1.208	1.3593	1.761	-0.0064	0.3926	0.0695	1.1073	0.6818	-2.0532	-0.7061	0.8013	1.3695	0.3397	0.8806	-0.8292	0.1052	-0.7717	-0.9772	0.3127	3.202	-0.2898	0.4378	0.5841	0.436	-0.5303	0.0306	-0.7888	-0.1771	-0.409	2.3852	-0.1339	-0.1482	0.077	-1.8564	-0.0758	-1.218	-0.8644
PLXNA2	1.1717	-0.322	-0.2731	-0.1983	0.5974	-0.7333	-0.7155	3.7906	0.2268	-0.033	0.788	1.5486	-0.6579	-0.6195	-1.1877	0.1435	-0.9563	-0.5074	-0.9879	0.2803	-0.3747	-1.1084	-0.7427	0.3261	-0.6364	0.4219	0.5454	0.3572	-0.8993	-1.2558	-0.1987	0.076	-1.0203	1.5122	-0.7999	-0.9533	0.0309	0.4323	-1.4595	-1.5944	-0.9258	1.0848	1.1797	-0.7771	1.1219	0.2173	0.7613	0.2656	-0.0264
SYNGAP1	0.1801	0.0446	-0.5156	-0.1023	-0.3477	-0.6418	-0.2072	1.0017	-0.4775	-0.3484	-0.4399	-0.1734	-0.6463	0.1868	-0.803	-0.9167	-0.0875	-0.5013	0.1247	0.565	0.018	-1.0471	0.0213	0.6859	-0.1455	-0.7366	-0.526	-1.1412	-1.7395	-0.7569	-0.7871	1.3779	-0.198	-0.1379	-0.5293	-1.1039	-0.5957	-0.2234	-1.4386	0.2005	0.3423	1.6372	2.6749	1.8179	2.6387	1.5226	0.4621	1.0025	1.6947
NR2F1	-0.0617	-0.5252	-0.9052	-1.1418	0.5905	0.8207	1.4685	-0.2577	-0.7923	0.405	-0.2211	0.8908	1.0586	-0.3514	-0.7508	-1.1449	0.8588	0.279	-0.0649	1.3125	-0.9521	-0.9642	-0.6545	-1.1909	1.4886	-0.312	0.1358	-0.0014	-1.3973	-1.495	0.5533	0.5157	0.5524	-0.4279	-0.9153	-1.3814	-1.5049	-1.0371	-0.7912	-0.9434	-0.8283	-0.758	0.2217	0.5374	1.9518	2.6569	1.1792	1.0504	3.2579
TUBB2B	-0.4775	-0.5946	-0.1314	-0.2799	-0.382	-0.6235	-0.312	4.0801	-0.2817	-0.3412	-0.2405	-0.2339	-0.3175	-0.1946	0.1885	0.2395	-0.195	-0.0418	-0.0697	4.0295	-0.3872	-0.1691	-0.2123	0.486	0.1614	-0.5974	-0.1846	-0.5373	-0.0845	0.0241	0.1032	3.9232	-0.4939	-0.4531	-0.1302	-0.2956	-0.1179	-0.3704	0.068	0.0701	-0.4936	3.34	-0.5104	-0.5825	-0.4443	-0.0617	-0.2208	-0.0922	-0.4081
ETV5	-0.3933	-0.9735	-0.9815	-0.3285	0.3345	-0.5929	0.1171	2.2666	-0.0532	0.0987	0.3313	0.4215	-0.2864	-0.6749	-1.1108	-0.6861	0.8863	-0.5123	-0.9404	2.8878	0.6013	-1.3283	-0.5005	-1.2113	0.4492	-0.5912	0.4146	-0.8016	0.9404	-0.8751	0.0632	-0.254	-0.4648	-1.0319	-1.5167	-0.7338	-0.4441	0.7063	-0.5421	-1.2246	-0.2594	1.833	0.3139	-0.3585	0.9584	0.5631	-0.4719	-0.3275	0.7297
INSM1	1.933	-0.659	1.7158	1.0794	-0.6088	-0.3257	-0.5194	0.1392	-0.8547	-0.8388	-0.105	-0.8163	-0.225	-0.8352	-0.8296	-0.8226	0.2673	-0.8303	-0.3401	0.962	0.3351	0.6832	-0.8376	1.5188	0.2152	1.5154	-0.7983	1.0478	-0.8547	-0.4727	0.0681	1.2104	-0.8298	1.7088	-0.691	-0.7505	-0.7078	-0.8311	-0.5973	0.6881	0.3604	0.9646	-0.8547	-0.8547	0.0669	-0.4741	1.3204	-0.8136	-0.2254
NRCAM	0.3367	0.6498	-0.6303	-0.6355	-0.7842	-0.1183	-0.5744	1.9236	0.0255	-0.9154	-0.2008	1.0739	0.248	-0.8098	-0.698	-0.4988	-0.7371	-0.457	-0.8713	2.2204	0.1142	-0.8021	-0.4936	-0.6808	0.5299	-0.1004	-0.3053	-0.738	-0.6145	-0.8899	-0.5001	2.4954	-0.5758	-0.5073	0.177	-0.7966	-0.209	-0.6142	-0.4792	-0.2463	-0.8493	1.5251	0.749	-0.5657	-0.0844	-0.7954	-0.6819	-0.5878	-0.5991
S1PR2	-0.2776	-0.114	0.0518	-1.1232	1.3851	0.445	2.511	1.6758	-0.3831	-0.067	1.3622	-0.4265	0.3748	-0.3823	-0.6737	-0.4976	-0.2859	-0.2328	-0.2374	2.376	0.6492	-1.069	-0.9549	-0.4146	1.1119	0.9296	0.0947	-0.8946	-0.8383	-1.2431	1.2393	-0.0084	0.1979	-0.6664	-0.4276	-0.6947	-1.027	0.4996	-0.4731	-1.0609	-0.3282	1.4414	0.0976	0.5074	1.7853	2.5389	-0.0066	0.88	1.0016
RIMS2	1.0085	-0.7054	-0.671	0.0535	0.2369	0.4529	-0.6449	-0.3047	-0.8637	-0.7499	-0.7985	1.0379	0.0108	2.2627	-0.8423	1.1167	-0.7601	1.1889	-0.8513	0.5797	-0.8291	-0.061	-0.4524	-0.5912	-0.8387	0.6297	-0.4821	-0.0917	0.3552	0.0344	-0.8329	2.2041	0.4656	1.7921	-0.3273	-0.8244	-0.8554	0.035	0.1864	1.6049	1.2459	-0.8752	-0.8677	-0.7878	-0.3849	-0.4831	0.3788	-0.6028	0.2326
ROBO1	-0.6678	0.639	-0.3545	-0.4882	3.1342	0.1027	0.252	2.6862	-0.6364	0.2237	0.5502	-0.274	0.2288	0.4269	-0.5986	-0.825	-0.9287	-0.4959	1.268	0.6294	-0.4552	-1.4859	0.7453	-1.3622	-0.258	0.1921	0.136	-0.0619	-1.5697	-1.2595	1.1842	0.0334	0.0414	-1.0835	-1.4594	-1.2658	-1.0838	0.2766	-0.8571	-0.6883	-0.8236	0.314	-0.4227	-0.1816	0.5206	1.055	-1.1363	-0.7314	0.4283
ARSB	-0.3941	-1.5668	-0.1215	1.4458	0.8615	-0.4415	0.5634	0.3839	-0.1141	-1.1555	2.0347	0.353	-0.5879	-1.3326	-1.0217	-0.5074	-0.5896	-0.7055	0.1776	2.0805	-0.5315	-0.9575	-1.4061	0.6171	0.1091	-0.1957	-0.1161	-0.5419	-0.7091	-0.3075	1.224	0.7767	-0.7169	0.8079	-0.2091	-0.6481	-0.0347	1.657	-0.4641	-0.2849	0.1091	0.4552	-0.3052	-0.8355	0.9336	-0.8428	-0.0599	-0.2693	-0.6168
ID4	-0.7897	-0.5497	-0.2945	-0.655	0.7028	0.5536	1.0976	1.4429	-0.5323	0.5534	1.0423	-0.6891	-0.2484	0.9918	-0.3792	-0.8588	-0.5191	-0.7019	-1.0247	1.5062	-0.2934	-1.0791	3.2613	-0.5183	-0.265	0.5413	0.0347	-1.1386	-0.9237	0.5147	0.0844	0.0255	-0.5136	-0.4367	-1.0496	3.4878	-1.1325	-0.0534	-0.3185	-0.4596	-0.9008	-0.1428	0.3109	-0.1426	1.2266	0.9923	0.0673	0.3578	0.9759
RND2	-0.6083	-0.591	-0.5737	-0.4699	-0.3056	0.2097	-0.4294	1.6791	-0.3663	-0.5223	-0.3821	0.718	-0.251	0.1349	-0.0966	-0.5718	1.8016	-0.3604	-0.66	0.2375	-0.5358	-0.4438	-0.2935	-0.3967	0.1778	-0.5856	-0.3297	-0.2664	0.2529	-0.3893	-0.5058	2.4253	1.2552	-0.5781	5.4157	-0.673	0.753	0.5843	-0.5087	-0.6066	-0.6883	2.0536	-0.4891	-0.141	1.2046	3.8347	-0.4398	-0.118	3.2604
NEGR1	-0.4468	-0.4546	-0.5259	-0.4106	0.9643	0.4457	0.2419	-0.0031	-0.003	-0.3683	-0.3867	-0.4855	-0.1665	-0.5888	-0.5855	-0.5034	-0.1323	-0.4802	1.3725	1.3736	3.7967	-0.4872	-0.4541	-0.5199	0.0017	-0.0533	-0.367	0.3616	-0.2219	-0.5163	-0.2512	-0.0824	-0.5636	-0.4019	-0.5795	-0.3951	-0.4267	-0.5248	-0.4845	-0.4021	-0.4419	-0.6196	0.6185	-0.0961	-0.1955	2.995	-0.2314	0.4129	1.4947
TCF19	-0.2983	-0.0476	-0.2791	-0.8858	0.2253	0.8228	0.6758	0.6941	0.246	0.2423	-0.7379	-0.4642	-0.0925	1.7987	1.6717	0.5311	0.2522	0.3261	0.0834	0.3483	-2.0219	-2.0729	0.7284	0.0508	-0.6442	-0.1863	-0.042	0.2846	-0.3682	-0.7084	-0.4452	2.7205	-0.4395	-1.4292	-0.3102	-0.4842	0.7496	0.9167	-0.0759	0.8116	-1.3874	-0.0628	-0.0597	0.2583	-0.1196	-0.5679	-0.9045	-1.5088	-1.0634
PAK3	-0.123	-0.5877	-0.5177	-0.5232	0.1475	-0.5774	-0.2782	-0.2193	-0.5046	0.3319	-0.5843	-0.3233	0.5971	-0.5824	-0.2792	-0.5282	-0.339	-0.5456	-0.0591	1.0134	-0.4523	-0.1593	-0.3741	-0.4035	2.516	-0.3644	-0.2336	-0.4811	-0.4024	-0.5808	-0.2553	2.8712	-0.5026	-0.1974	-0.5191	0.0145	-0.6194	-0.5598	-0.1144	-0.5714	-0.5146	-0.6194	-0.5231	-0.0948	0.7085	0.1004	0.0658	-0.1572	1.6457
KDM2B	-1.195	-0.9792	0.1585	-0.4746	-0.0598	-0.5483	0.6662	1.13	-0.6167	-1.23	-1.1792	-0.9777	-0.8287	-0.3146	1.8779	0.8904	1.4611	0.5584	0.7069	0.9671	-2.1534	-2.831	-0.5273	-0.0972	0.3614	-0.2352	-0.73	-0.28	-0.4755	-1.5766	-0.2242	2.0314	0.6089	-0.5651	-0.4814	-0.8737	-0.1057	-0.3111	-1.6977	-1.6516	-0.473	1.401	2.2761	-0.0286	0.0135	0.62	-1.3202	-0.1962	-0.4022
HOXD10	-0.2612	-0.088	-0.57	-0.6192	-0.1253	0.0614	-0.3379	1.3722	-0.6354	-0.5503	-0.6636	-0.3921	-0.4573	-0.6791	-0.6791	-0.1787	-0.6399	-0.6424	-0.2285	-0.4068	0.2713	-0.6086	-0.0173	0.2161	0.0487	-0.2335	0.0516	-0.602	2.2461	0.0759	-0.0263	2.5201	-0.6791	-0.5261	-0.5084	-0.6208	-0.6229	-0.527	-0.6139	-0.4259	-0.0792	0.7409	-0.5544	-0.6791	-0.6791	4.0267	-0.3254	-0.1776	2.8274
ROR2	-0.4792	-0.5075	-0.7871	1.4624	2.3387	0.942	0.8687	2.9798	-0.1789	-0.522	0.3385	-0.2129	-0.0714	-0.7756	-1.0751	-0.8073	-0.3097	0.3499	-0.9912	1.1734	-0.5171	-0.9216	-0.6855	-0.7544	-0.5348	-0.7629	0.5327	-0.7429	0.9693	-0.7822	-0.1881	-0.1232	-1.0453	-0.05	-0.9766	-1.0167	-0.2588	-0.1347	-0.1511	0.4545	-0.8275	0.6338	0.1561	-0.5378	1.5913	2.6033	-0.7237	-0.1316	1.5283
EZH2	-0.8112	-0.8472	0.087	-0.5495	-0.8	0.0161	0.04	1.1795	0.9158	-0.0087	-1.0248	-0.1634	-1.2122	0.7595	1.3711	0.4109	0.2971	-0.0361	0.9092	0.675	-1.3218	-1.7487	0.1305	-0.3645	-0.9495	-0.6116	-0.7202	0.6139	0.1058	0.039	-0.3184	1.5681	0.8336	-1.5161	1.5145	-0.9752	0.2602	0.3031	-0.5918	0.3665	-0.7709	1.7734	0.5634	1.6544	-0.5302	-2.0822	-1.0364	-1.2272	-1.0707
TOX	1.0326	-0.8607	1.3728	-0.8245	0.3207	-0.6641	0.5426	1.8209	-0.8461	0.6568	-0.8565	-0.1906	-0.2978	-0.8371	-0.8037	-0.7596	-0.8301	-0.8779	0.7953	1.3824	-0.8004	-0.8257	-0.8493	-0.8305	0.4933	-0.0104	-0.7813	-0.2847	-0.1437	-0.8013	2.3461	2.4462	-0.853	1.9071	-0.9757	-0.5728	-0.9408	-0.9225	0.2223	1.0493	0.7882	0.0403	-0.8412	-0.9036	-0.105	1.1343	-0.8303	-0.3992	0.4302
MARK1	-0.7122	-0.5426	-0.124	0.1009	-0.4936	-0.4039	-0.7523	1.8609	-1.3727	-1.3906	-0.3745	0.2906	-0.2903	-2.1467	-2.2245	0.0063	1.883	0.9382	0.1204	-0.577	0.5579	0.5021	-0.4917	1.2493	0.5924	0.0779	-0.895	-0.3278	0.1323	-0.5683	-0.9733	3.194	-1.3729	-0.068	1.0474	-0.016	0.0204	-2.3276	-0.3385	0.3703	0.4285	0.7249	-0.0044	-1.2618	0.0484	0.0468	-0.5915	0.3121	0.3904
NEUROD1	-0.4041	-0.4129	-0.4129	-0.4129	-0.4129	-0.3765	-0.4129	1.9995	-0.4129	-0.4129	-0.4129	-0.4129	-0.4088	-0.3664	-0.4129	-0.4129	-0.4053	-0.3987	-0.307	-0.4129	-0.4129	-0.4129	-0.4129	0.0229	-0.4042	-0.4129	-0.4129	-0.3904	-0.4129	-0.4129	-0.4129	-0.4129	-0.4129	-0.4129	-0.3788	-0.4016	-0.402	-0.4015	-0.4034	-0.4129	-0.4129	-0.4129	-0.1542	-0.4129	-0.3359	-0.4129	-0.3835	-0.4129	-0.3861
FZD1	0.5907	-0.1195	0.5356	-0.8627	-0.2964	-0.1887	0.1118	1.4081	-0.2495	0.6413	-0.6319	0.6268	1.1892	0.8982	-0.5826	-0.1634	0.4599	-0.2687	0.7301	2.0882	-0.8627	-0.6193	1.0633	0.4534	0.1701	0.436	0.1713	1.2047	-1.0734	-0.4277	0.2811	2.2765	0.6498	-1.03	-0.278	-1.5437	0.327	-0.6745	-1.1984	0.5589	-0.493	-0.8978	-1.6666	-1.3029	-0.2067	0.1294	0.8778	-0.3808	0.7018
RACGAP1	-0.69	0.2337	0.0433	-0.2214	-0.2734	0.1285	0.4048	0.6378	-0.0311	-0.2302	-1.0505	-1.068	-0.2233	0.4912	1.8103	0.6305	0.4922	0.2898	0.4785	-0.1857	-0.6845	-1.6613	1.3383	-0.0336	-0.7111	0.442	0.317	1.2632	2.2459	0.5374	-0.7864	1.4351	-0.6192	-1.3808	1.0263	-0.438	0.6319	-0.0693	-0.1076	-0.3378	-1.1044	0.2534	-0.7997	-1.0499	-0.8604	-2.3921	-1.7714	-2.0106	-2.0453
CDC20	-0.3212	-0.1185	0.5271	0.1743	-0.4963	0.4254	0.585	0.9925	0.4566	0.2804	-0.4539	-0.7589	-0.2456	0.2305	1.8995	0.8131	-0.0899	0.0958	0.7636	0.1252	-1.8001	-2.0805	0.8065	0.1106	-0.5168	0.3658	0.0519	1.6515	1.6658	1.034	-0.2142	1.7889	-0.368	-1.3316	1.7985	-0.6239	1.4243	0.6853	0.1307	0.1327	-0.9574	1.2791	0.6532	0.4387	-0.5431	-2.3994	-1.6595	-1.7705	-1.8891
FKBP1B	-1.0267	-1.3354	0.8575	1.1415	0.0904	-0.803	-0.0675	1.9499	-0.1639	0.4089	0.7451	-0.6728	-0.2677	0.5811	1.158	0.7958	-1.0486	-0.6816	-1.2286	-0.1988	0.4137	2.8101	1.557	0.3025	-0.5587	0.7383	-0.591	3.2293	2.0957	-0.5636	1.486	-0.8739	-0.2374	0.4645	1.2274	-1.1425	-0.1171	0.9713	0.2259	-1.085	-0.8876	1.8978	0.0028	-0.4647	0.2924	0.4875	0.7217	0.3579	0.8386
B4GALT5	0.2478	0.5584	-0.4184	-0.2823	-0.1713	-0.515	-0.5057	0.5313	-1.1262	-0.0432	-0.7379	-0.5427	-1.0119	0.1938	-0.7974	-0.6156	-0.0194	-0.6677	0.294	0.2417	0.2373	-0.9084	0.7159	0.6087	-0.5017	0.2952	-0.5817	-0.2686	0.1973	0.3447	-0.5829	2.7357	-1.4919	0.514	-1.2703	1.7362	0.2422	-0.0731	0.3064	0.9177	0.7329	0.5356	-1.8237	-1.3699	-0.0573	-0.5235	-1.0696	-0.8814	-0.7068
BRINP1	-0.1436	1.7025	-0.2737	0.0632	-0.5096	-0.2515	-0.6221	-0.6702	-0.6281	1.9278	-0.3427	-0.5603	-0.5583	1.7959	-0.6166	-0.6598	-0.6534	-0.392	-0.3871	0.2403	-0.6439	0.1624	0.6234	-0.6473	-0.6413	-0.491	-0.5245	0.4404	-0.5988	-0.2806	-0.6441	2.7966	-0.2202	1.4845	-0.5765	-0.6202	-0.634	-0.6198	-0.5369	-0.0859	-0.5676	-0.6702	-0.6427	-0.5893	-0.3572	-0.4705	2.4334	-0.0735	0.2448
E2F1	-0.0973	-0.0516	0.3585	-0.444	0.1622	0.853	1.6082	0.7549	0.3703	0.219	-0.4505	-0.4844	-0.2799	1.1041	1.2698	0.7505	0.2933	0.0235	0.0583	-0.0822	-1.5223	-0.9608	0.9463	0.347	-0.5228	-0.1489	-0.2717	1.1758	-0.5703	-0.0469	-0.886	3.0347	-0.1332	-1.2956	0.9344	0.8802	0.6919	1.3171	0.0248	1.4842	-0.6626	1.2392	0.5699	1.0106	0.6114	-1.6323	-0.9757	-1.2744	-1.5594
CCNE2	-0.8232	-0.5566	-0.4412	-0.9504	-0.6334	-0.3307	-1.1405	1.4233	-0.2026	0.0474	-1.0241	-0.8231	-0.1759	0.5011	2.7098	-0.5516	0.2845	0.0413	-0.1323	0.6018	-1.0708	-1.133	0.6193	-0.7977	-0.2513	0.1463	0.4236	0.6624	0.6021	0.6121	-1.0652	2.7367	-0.0742	-0.9542	-0.1871	-0.566	-0.3386	0.4877	0.3008	1.1885	-0.7279	-1.7023	-0.1984	0.396	3.3095	-1.1844	-0.7573	-0.0583	-0.7206
HDAC2	-0.6522	-0.3879	1.1426	1.3831	-1.2231	-1.117	-1.0377	1.4102	-0.5829	0.6447	0.1614	-1.0837	-0.1343	0.8196	1.5949	1.0299	-0.9444	-1.048	1.4908	0.0052	-0.0996	0.6647	1.2985	1.268	-0.3524	-0.6421	-0.1559	0.0903	1.4181	0.6876	0.3934	1.2886	-2.3431	0.2583	-0.1434	2.1425	-0.4102	0.0534	-0.8398	0.5968	0.471	0.8153	-1.4683	-0.5975	-1.0926	-1.3498	-1.2847	-1.2651	-0.6369
NCAM1	-0.6616	-0.6694	-0.1766	0.9917	-0.4568	-0.6649	0.0094	-0.1142	0.4703	-0.6627	2.095	-0.5172	-0.5536	-0.6565	-0.6987	-0.6741	-0.6161	-0.3033	-0.6386	0.1337	-0.6795	-0.654	-0.6532	-0.6124	-0.6128	-0.6153	-0.6326	-0.5138	-0.4871	-0.6828	-0.5605	3.0422	-0.2349	-0.6288	0.4964	-0.6067	0.1017	1.8797	-0.651	-0.6056	0.133	1.389	-0.6785	-0.6389	1.9284	1.9878	-0.6543	0.2502	0.5479
GAD1	-0.5707	-0.5159	-0.2836	-0.6233	-0.659	-0.4917	-0.1255	0.8715	-0.726	-0.6327	-0.6965	-0.0907	-0.3861	0.1511	-0.6951	-0.7099	0.3845	0.1398	-0.4485	0.9989	0.0134	0.6074	-0.6512	-0.5997	0.2593	-0.5385	-0.2722	-0.6898	-0.5262	-0.5304	0	2.4617	-0.5643	-0.4389	0.0662	-0.75	0.2046	-0.6114	-0.2021	-0.5714	-0.3892	4.0255	0.1652	-0.5112	2.1555	0.1316	-0.6392	0.2032	0.8305
UNC13A	0.9041	-0.512	-0.2502	-0.573	1.9666	-0.4188	-0.2907	0.3159	-0.4827	-0.1001	-0.479	-0.3028	-0.3535	2.9641	-0.5176	-0.5276	-0.3822	-0.5453	-0.5552	0.6854	-0.5255	-0.3427	-0.4312	0.4239	-0.0226	2.9323	-0.4355	-0.5085	-0.5897	-0.5168	-0.4807	2.2986	0.0246	3.9753	-0.4372	-0.549	-0.4032	-0.5546	-0.5338	-0.4779	-0.4084	-0.3193	-0.1474	-0.0149	0.1696	-0.4288	-0.2866	-0.091	-0.4452
NKX2-1	-0.2933	-0.4135	1.1508	-0.4891	-0.6316	-0.282	0.075	-0.6315	-0.6353	-0.5066	-0.638	-0.6363	-0.4837	-0.6446	-0.618	-0.6377	-0.6446	-0.5213	0.5561	-0.5895	-0.5767	-0.6446	-0.6385	-0.1846	-0.3948	-0.5725	-0.1129	-0.2933	-0.6326	-0.2805	-0.6331	4.464	-0.5033	0.183	0.6912	-0.5487	-0.5896	-0.6196	0.2538	-0.2931	0.7133	1.4282	1.299	1.8069	0.4944	-0.6297	0.2041	-0.5756	0.6146
E2F3	-1.1136	0.8727	0.2831	0.0038	0.3579	0.3167	0.5248	1.7566	-1.008	-0.4619	-0.0531	-0.7364	-1.3424	1.267	-0.661	-1.0271	1.2298	0.3627	1.1964	1.2444	-0.6237	-0.3269	0.7539	1.6014	-0.9063	-0.1588	-0.7918	-0.2387	-1.2148	-0.6829	0.1161	2.3616	-1.783	-0.44	-0.2605	1.5641	-0.8637	0.0772	-1.0928	0.3639	0.703	2.1759	0.384	-0.3127	-0.0048	-2.3734	-2.2242	-0.6101	-1.9769
CHRNB2	0.8134	-0.4318	-0.2381	-0.4118	2.1169	-0.4265	-0.3688	-0.1389	-0.455	-0.413	-0.4236	-0.3094	-0.4622	2.6735	-0.4376	-0.4347	-0.3044	-0.3765	-0.4406	-0.4009	-0.482	-0.4172	-0.4708	0.852	-0.4122	2.3586	-0.4609	-0.4704	-0.4882	-0.482	-0.4635	3.3439	-0.4137	3.5266	-0.4523	-0.4353	-0.3933	-0.389	-0.4832	-0.4445	-0.3917	-0.0755	-0.4055	-0.4649	-0.442	-0.3718	-0.4726	-0.3255	-0.4427
CDK5R1	1.4913	-0.5541	-0.094	0.0193	0.0029	-0.6296	-0.4522	2.1682	-0.9744	-0.9097	-0.2364	0.3912	-0.6877	1.1726	0.8568	0.4071	0.1095	-0.2637	0.5313	-0.0889	-1.2715	-0.5596	-0.3363	0.1444	0.4063	1.0986	-0.6928	-0.7959	0.0362	-0.6979	-0.4755	2.1201	-0.6386	-0.2247	-0.0919	0.2842	-0.88	0.299	-0.6083	-0.3164	0.9907	0.8121	-0.4759	-0.1108	-0.4057	-1.3755	-0.695	-0.6388	-1.0209
PROM1	-0.4832	-0.4797	-0.3931	-0.493	-0.4542	-0.3081	-0.4642	1.3763	-0.479	-0.4509	-0.4831	1.2361	-0.4612	-0.3912	-0.4662	-0.4826	-0.493	0.6326	-0.4463	-0.3739	-0.454	-0.4627	-0.4839	-0.4703	-0.4361	-0.4744	-0.4248	-0.4805	-0.2062	-0.493	-0.3995	-0.2698	0.267	-0.493	-0.3458	-0.4312	-0.4452	-0.4679	-0.4205	-0.4699	-0.3209	3.9192	-0.2966	-0.4126	0.2119	2.8719	-0.4179	-0.3258	1.269
ID2	0.4582	-1.4646	1.8679	2.0778	-0.1613	-0.1373	1.7653	0.7598	0.0233	-0.4443	-0.2025	-0.404	0.1156	1.9288	-0.3952	-1.8732	-1.8268	-0.2535	-0.4131	0.7999	0.422	1.9207	-0.7272	0.3456	-0.1105	-0.0141	-0.7207	-0.6849	0.4219	-0.5646	-0.2642	0.8215	0.6779	1.4963	0.2001	-2.7674	-0.206	-0.0871	-0.2681	-0.8073	-1.0329	-0.2055	-0.0553	-0.2468	0.7789	1.0653	-0.7894	-0.0852	0.6331
SOX2	-0.6769	0.3323	-0.4681	0.2659	-0.6617	-0.2555	0.7599	4.1504	-0.3978	-0.2172	-0.5398	-0.4808	-0.3328	-0.6846	-0.3609	-0.6846	0.7505	-0.1517	-0.6429	3.5525	-0.6641	-0.6846	0.2153	-0.6756	0.9741	-0.2224	0.0442	1.1619	1.2248	-0.5772	-0.6778	3.0545	0.7987	-0.6846	1.8429	-0.665	-0.471	-0.6359	-0.3374	-0.6486	-0.3316	0.9549	0.5573	0.0794	-0.6591	0.7288	0.7492	-0.3902	0.0693
CAMK1D	-0.8212	-0.7214	-1.1273	-1.085	0.3862	0.3376	0.5784	-0.287	-0.6491	0.2901	-0.4042	0.0401	-0.1981	0.986	1.6083	-1.0549	-0.031	0.2066	-0.2693	0.6752	-1.2176	-1.4012	1.2548	-1.0356	-0.184	0.2138	-0.1245	1.7747	-1.0151	-1.6077	-0.2281	1.3905	0.3645	0.2672	-0.4539	-0.1862	-0.9184	-0.3949	-0.8167	-1.2348	0.5516	-0.6544	-0.4918	-0.8475	1.1015	0.2735	-0.625	-0.6206	0.4891
TIAM1	1.7182	-0.7425	0.6059	0.046	0.6901	-0.9946	0.2083	1.1522	-1.0121	-0.0441	-0.1667	-0.2385	0.3774	0.9955	0.1992	-1.296	-1.1937	-0.6328	-1.0593	0.727	-0.6827	-0.029	-1.0252	2.4375	0.8535	0.9586	-0.6016	0.4138	-0.1273	-1.0746	1.1374	3.2181	0.0344	-0.9576	-0.7287	0.0888	0.8185	-0.4441	-0.4255	-0.946	-0.4495	0.9202	-0.9022	0.7256	0.5286	-0.4298	-0.2136	-0.9223	0.4333
GFI1	-0.6124	-0.7284	-0.7405	-0.6604	0.3425	-0.2487	0.8446	-0.8654	-0.4228	-0.7218	-0.5306	0.4375	0.611	-0.7447	-0.5433	-0.8151	-0.6656	-0.7021	-0.6064	1.3261	-0.9372	-0.604	-0.8017	-0.8393	-0.0579	0.0463	-0.6146	0.0245	0.2541	-0.0268	-0.0882	2.4499	-0.7506	-0.8355	-0.6943	-0.8265	-0.8421	-0.3946	-0.0515	-0.5375	0.1309	0.5089	-0.5763	0.8217	0.4246	-0.1156	-0.4393	-0.7285	-0.4637
RRM1	1.3069	0.1673	0.012	-1.4611	-0.0952	0.4378	-0.6635	0.529	-1.167	0.5065	-0.6867	-1.6726	-0.0392	0.7505	2.4761	0.796	0.5362	0.0586	0.9136	-0.2133	-0.7887	-0.3026	0.9336	-0.0037	-0.494	0.5576	0.0753	1.2614	-0.1609	0.2206	0.1631	2.2862	-0.7543	-0.8052	-0.3727	0.1259	0.7558	-0.2004	0.3854	1.1182	-0.4371	-0.1391	-2.0438	-0.9434	-1.3983	-1.3458	-1.4072	-1.0942	-1.7048
ECT2	-0.4532	-0.0025	-0.0442	-0.8111	0.3926	0.7266	0.1101	0.5361	0.9545	-0.158	-1.0818	-1.0302	-0.3778	0.6553	2.155	-0.079	0.0273	0.7682	0.6177	0.3884	-1.2617	-0.959	1.3091	0.4911	-1.1227	0.8608	-0.0139	1.554	1.9773	0.5784	-0.3274	1.894	-0.5894	-1.0744	0.6948	-1.4037	0.3869	0.4501	-0.2064	-0.0769	-1.5112	-1.0772	-1.1037	-0.9242	-0.7103	-2.5843	-1.8541	-1.7639	-2.5775
LMO4	-1.5964	2.1323	-0.2906	0.8818	0.6305	0.5108	1.4076	1.9142	0.1533	0.0135	0.1287	-0.6211	0.3626	-1.7334	0.292	-0.9058	-1.49	-0.0191	-0.505	1.8925	-0.9374	-0.2515	-1.4326	-0.8181	0.0847	-0.3773	-0.2854	-0.1626	1.3913	0.2794	-0.1325	1.2426	-0.4345	-1.186	-0.5905	1.271	-1.5197	-0.4676	-0.5866	0.2249	0.2919	1.5685	-0.1354	0.3687	0.2516	1.6871	-0.3827	1.8013	1.2109
E2F2	-0.348	-0.5092	0.3597	-0.642	-0.1169	-0.4638	0.3165	0.9684	0.0373	-0.4101	-0.7684	-1.0392	-0.3767	0.3998	0.1151	0.4027	0.0076	-0.4948	-0.1399	0.7286	-1.4592	-1.2882	0.4109	0.059	-0.866	0.1857	-0.7215	0.0074	-0.8149	-0.9024	-0.479	2.2809	-0.2176	-0.7294	0.3032	-0.4351	-0.4005	0.0434	-0.7466	-0.4515	0.441	0.6857	-0.101	-0.0093	-0.5892	-0.83	-1.0315	-0.928	-1.2073
AR	0.338	0.481	-0.0816	0.4662	-0.108	0.8193	-1.6434	-2.5703	-0.237	0.9682	-0.3943	-0.4433	0.7773	1.1493	0.7618	0.7121	0.9859	0.3756	0.7817	-2.4474	-0.6387	0.5177	1.1837	0.5241	1.0491	0.6082	0.3925	-0.2232	-2.5628	-0.2525	-0.767	-0.9417	0.5426	0.8066	1.1097	1.4471	1.143	-0.1952	1.1452	-0.489	1.1635	-2.3973	0.4675	0.3902	-0.6443	-1.3785	0.3413	-0.7283	-0.8001
KLK2	0.662	0.3974	0.5355	0.7048	-0.0401	0.5114	-2.474	-2.4879	0.7197	0.2454	0.7734	0.8424	-0.201	-0.0475	0.8836	0.9176	0.4982	-0.1774	0.728	-2.4716	1.1336	1.2782	0.1978	-0.1069	0.7419	0.1521	0.2401	0.117	-2.3683	0.469	0.4672	-1.9224	0.4598	0.7545	-0.342	0.782	0.0769	-0.2828	0.7359	0.804	0.9991	-2.4879	0.2105	0.1688	-2.3002	-2.4542	1.2268	0.7492	0.7628
KLK3	0.6584	0.5615	0.5271	0.2989	0.1462	0.2267	-2.3642	-2.5796	0.7139	0.3315	0.5919	0.6467	0.0614	0.0612	0.3775	0.8672	0.3107	-0.2311	0.7185	-2.5767	1.0813	1.4808	0.2841	-0.1971	0.8348	0.5103	0.3606	-0.0657	-2.0582	1.038	0.3448	-1.635	0.4017	0.6672	-0.277	0.597	0.168	-0.6101	0.5596	0.2712	0.9017	-2.5865	0.4619	0.1606	-2.1422	-2.5865	1.0433	0.7776	0.4004
NKX3-1	0.7218	0.6253	0.6768	0.6495	-0.2553	0.2308	-0.0056	-2.8563	0.0332	0.5334	0.381	0.608	0.3788	0.4806	0.1607	0.6464	0.433	0.5066	0.3288	-2.0305	0.5626	0.9698	0.6197	0.4563	0.2154	0.5914	0.2842	0.3162	-2.0876	0.7545	0.3542	-2.2518	0.2483	0.5357	0.3302	0.3605	0.3623	0.1574	0.5282	0.993	-0.1326	-2.69	-0.7748	0.2253	0.2135	-1.5343	1.0873	0.293	0.3154
TMPRSS2	1.0322	1.0659	0.6231	0.4322	-0.5713	0.7311	-1.6883	-1.0641	0.834	0.0918	0.9315	1.2843	0.0952	-0.0706	0.2143	0.8058	0.387	-0.9039	0.4595	-2.0314	0.6616	-0.2228	0.7601	-1.2098	-0.1847	0.6459	0.8647	0.3114	-2.0546	0.8389	0.3036	-1.5421	0.6283	1.0343	-1.3124	-0.0911	0.3097	-0.8477	0.3579	-1.9197	0.5707	-2.601	0.4267	0.1414	0.2021	-1.1073	0.8809	-0.6256	0.734
GATA2	0.0532	0.9038	0.377	0.7036	-0.2486	0.7733	-0.5848	-1.3114	0.2812	0.3735	0.1842	0.4771	0.1876	-0.2481	0.5017	1.1902	1.1023	0.5553	1.3899	-1.7977	-1.0447	0.6724	-0.0312	0.441	0.2588	0.4316	-0.2507	0.1407	-2.9984	0.3327	0.2604	-0.8491	-0.3592	0.2424	-1.2332	1.5514	0.2436	-0.6202	0.2476	-0.2774	0.6627	-1.3049	0.676	-0.9254	-1.3897	-0.3125	0.3632	0.5772	0.8247
HOXB13	0.7474	0.7562	0.6966	0.8041	0.1522	0.1153	0.1268	-1.8735	-0.4996	0.2988	0.1058	0.8545	0.4944	1.1167	0.5584	0.7856	-0.0766	0.1028	0.7399	-3.6062	0.7347	0.8512	0.4168	0.9271	0.6852	0.3965	0.6046	0.0726	-3.052	0.4155	0.0825	-0.1492	-0.1509	0.6215	0.1207	0.9234	0.7099	-0.3813	1.0061	1.2329	-0.0349	-3.6062	-1.9823	0.1196	0.2492	-0.6566	0.6853	0.6207	0.2209
[truncated: 217 more columns]

## Sheet: Figure4c
Source RNA seq data displayed in Figure4c heatmap
Subtype	ARPC	ARPC	ARPC	ARPC	ARPC	ARPC	ARPC	ARPC	ARPC	ARPC	ARPC	ARPC	ARPC	ARPC	ARPC	ARPC	ARPC	ARPC	ARPC	ARPC	ARPC	ARPC	ARPC	ARPC	ARPC	ARPC	ARPC	ARPC	ARPC	ARPC	ARPC	ARPC	ARPC	ARPC	ARPC	ARPC	ARPC	ARPC	ARPC	ARPC	ARPC	ARPC	ARPC	ARPC	ARPC	ARPC	ARPC	ARPC	ARPC
Sample ID	17-042H2_BONE	17-036N6_LN	17-036L3_LN	17-036H10_LIVER	17-033H7_TAIL_OF_PANCREAS	17-022K1_LIVER	17-007H1_LIVER	16-101N2_PARIETAL_DIAPHRAGM	16-101J6_LIVER	15-096FF1_BONE	15-090KK1_BONE	15-090H1_LIVER	15-069P5_LN	15-069K1_LIVER	15-023L2_LN	15-023K2_SPLEEN	15-023AA1_BONE	15-010K4_LN	06-127G3_LN	05-217I3_LN	05-217F4_LN	05-214E2_LN	05-165O1_ADRENAL	05-165K1_LUNG	05-011G2_LUNG	05-011D5_LN	04-050S1_LN	04-050P1_LN	03-027P3_LIVER	03-139E5_RETROPERITONEAL	03-139M5_RETROPERITONEAL	15-003H1_LIVER	14-105J1_LIVER	14-091E1_LUNG	14-077N15_LIVER	14-053K7_LN	14-053H3_LIVER	14-053AA3_BONE	14-043H6_LIVER	14-043CC3_BONE	14-031L2_PLEURAL	14-031H2_LIVER	13-122H1_PELVIC_MASS	13-104K7_LN	13-104I3_LN	13-104AA2_BONE	13-101H1_LN	13-101K3_LN	13-012M3_LUNG
FYN	1.30966	0.970881	1.68291	0.792662	3.74756	1.4446	2.34972	2.39356	2.19512	2.19027	0.864562	2.61828	4.30468	3.15331	1.4621	2.73227	3.18828	1.75284	3.11172	1.70496	2.57885	10.4358	2.60225	3.70176	2.38074	3.03109	8.86269	4.70108	0.897366	3.54263	6.86345	2.9876	2.63165	3.41285	2.82688	1.77451	1.90956	3.14711	0.60617	2.75263	2.91699	2.16624	2.09906	0.826447	2.1971	1.9586	0.667435	1.45044	3.9292
GNG4	1.60678	7.17119	9.51395	25.9246	9.03721	1.99484	1.5465	2.031	1.84716	3.06771	5.58468	12.2644	1.24053	1.14121	4.83469	2.69632	13.9971	7.63476	3.81814	0.769138	0.626297	2.2071	1.05524	0.919033	19.7776	18.3718	1.17106	1.34255	0.475874	7.4717	6.31684	1.86635	0.771954	1.3717	2.70622	1.36004	2.27085	1.32116	0.623818	1.37545	1.01416	0.921966	1.48728	25.2491	19.2252	9.25203	4.19752	4.33478	2.11584
APBB1	3.36057	1.08015	1.28797	0.718257	9.16425	1.18983	3.27804	1.83519	2.51091	3.88704	1.99351	2.76425	3.61249	3.29356	0.826518	1.2013	3.59511	8.55649	2.74245	1.19485	1.56747	10.2019	1.17495	1.63865	4.02869	3.81331	2.76648	1.62002	0.894471	1.39324	3.83904	3.48351	1.96116	9.57035	1.49685	3.83325	4.39229	4.68865	0.422031	2.08372	1.85925	2.46888	8.30163	8.94643	2.96079	2.82846	3.04589	2.88061	6.37613
LHX2	0.645124	0.0144152	0.0144541	0.221259	1.60171	0.616414	0.379206	0.122873	0.203115	0.197219	0.564511	0.518334	0.1281	0.682802	0.0401432	0.0616298	0.0822946	1.41397	0.0238622	0	0	1.55522	0	0.0201029	0.288305	0.314422	0.0166591	0	0.33882	0	0.0130063	2.75217	1.01201	0.240035	0.734026	0.282619	0.637176	0.168936	0.149296	0.0148045	0.0137539	0.390111	0.236139	0.0313863	0.217833	0.0597498	0.0905643	0.0306717	0.223181
ARHGEF2	2.3478	2.72506	3.4971	2.68847	8.96524	2.0079	3.2182	5.26875	4.3405	2.35449	2.14478	2.79462	2.96983	3.18354	2.0426	4.69864	4.82519	8.8033	3.46964	1.89367	2.33981	3.89631	5.27855	5.39895	2.2539	3.21225	9.52636	8.07585	2.05919	1.85459	6.6793	3.49731	2.83988	10.2876	3.25672	2.72672	3.57162	4.787	0.981018	6.00139	3.07742	4.78804	3.63545	1.62346	2.07224	4.03183	2.68555	2.65106	3.45408
EPHB2	0.437917	0.602401	0.499777	0.579789	0.375849	0.277863	0.426036	0.358392	0.624755	0.107578	1.00888	0.615739	0.095108	0.197512	2.13456	4.43516	0.885321	0.114264	0.316366	0.165952	0.164861	1.59502	0.182145	0.272921	0.0947946	0.169776	0.233235	0.462793	0.118078	0.169123	0.300731	0.161779	0.555199	0.728769	0.19896	0.0157767	0.223539	0.0260626	0.100288	0.901309	0.361781	0.216432	0.131491	0.146474	0.302133	0.28201	0.107034	0.325317	0.368599
DPYSL3	1.74798	16.4223	25.5301	6.62264	19.5257	1.84184	19.0971	13.3651	12.0252	5.16851	16.5171	17.3335	14.8832	10.1127	7.87995	7.66288	8.55704	17.8167	9.98421	11.085	12.0026	2.83172	8.19203	13.7307	10.9251	11.3665	4.95765	3.81507	1.91939	12.1285	10.1513	7.84018	2.36673	18.481	5.55399	8.89183	9.39108	5.3103	1.37863	6.16691	4.39381	2.37439	6.03298	3.43139	6.12923	2.19774	16.5228	18.1702	24.5003
KIF1A	1.00415	0.00619444	0.232918	0.0279642	20.0728	3.10134	0.576363	1.43551	2.95668	1.55271	3.7994	3.22225	1.98994	1.98186	0.201252	0.64222	0.70474	20.4319	1.72779	0.00280146	0.0164245	1.2814	0.0149586	0.00431926	2.66672	2.02361	0.322141	1.43402	0.0155996	0.723877	0.91939	0.21017	0.243682	2.23056	4.27135	0.981155	1.82185	1.02952	0.0133656	0.165405	0.0325064	0.0805946	0.0665914	0.249513	0.540036	1.93208	3.51364	2.70522	4.94592
DLG4	1.06836	1.54317	2.46205	1.90905	3.74737	4.42808	2.07666	6.94025	7.34806	1.9413	2.33714	3.72989	2.51538	3.09122	2.77787	6.20573	4.165	5.82745	1.48894	2.7145	2.69767	1.78366	4.33044	7.0744	1.93537	2.81481	3.90177	1.59619	1.01628	0.798576	2.26929	1.8631	3.18884	1.96981	4.4499	2.70085	6.18912	5.08665	0.250185	6.52325	2.48108	3.70054	2.3219	2.20903	1.46675	1.92596	1.31614	1.51475	1.9517
SEMA4F	2.71393	1.64718	2.42813	3.79571	3.91016	1.002	2.44319	2.17415	2.00628	3.58576	3.18914	2.61518	2.6162	3.04888	1.34074	2.18099	1.79449	8.74643	0.920757	4.51413	2.64548	2.54283	3.08715	2.97422	2.51381	2.44963	2.33686	2.75613	1.83674	2.17665	2.36237	1.38551	1.4507	2.09165	2.44287	2.21339	2.1786	2.33767	0.647162	1.66641	2.67995	1.82324	1.86262	0.869839	1.47889	2.8023	4.7495	4.28941	2.03908
PTK7	16.8421	2.40474	2.07952	2.78006	20.005	12.9105	6.92549	16.5979	16.5534	2.84322	11.1528	12.739	5.93226	8.01372	2.41727	5.50773	13.1819	14.6925	10.8574	3.33363	3.5948	10.4843	3.98404	17.3888	15.5016	15.2596	8.89107	11.1925	8.95039	9.64378	9.17629	1.58044	2.53088	5.11128	11.452	6.37198	9.11739	9.05507	2.65748	14.0907	4.96923	8.55527	5.42344	3.98923	5.27508	7.36573	8.75873	6.32138	10.1872
ITGA3	1.46869	1.72044	1.85969	2.57695	6.06763	1.44408	2.36414	4.79466	5.69842	1.68614	5.84167	5.31018	10.9142	8.85576	1.0893	1.79635	1.43555	19.9351	1.32519	1.40323	1.67	5.84504	1.78511	1.97627	3.30664	3.4361	3.95351	4.06373	1.31064	1.51698	3.00587	2.08738	2.26303	17.0874	3.86122	3.90459	4.41688	7.69198	0.575063	1.89457	1.17658	2.63436	1.84289	2.87981	2.78015	1.60243	2.2403	2.53918	3.89318
ADRA2B	0.10162	0.0908272	0.341521	0.0512539	1.2615	0.697889	1.18359	0.362906	0.279954	0.776649	0.533531	0.3402	0.393478	0.64533	0.137006	0.59461	0.81482	1.29041	0.770549	0.441577	0.561932	0.905353	0.447805	0.902482	0.363311	0.720403	2.58478	1.41281	0.390752	0.820357	1.3112	0.953225	1.20934	0.531709	0.449648	0.456897	0.221968	0.774131	0.186177	0.47806	0.725782	1.06356	0.511453	0.135959	0.554288	0.352942	0.091708	0.169099	0.615219
GNAI1	2.70349	7.18053	5.10179	7.62964	1.64425	1.12324	4.91373	30.7744	29.242	6.34422	0.665345	2.47583	3.5282	4.32032	2.6147	3.40253	2.65458	1.76817	3.04929	50.6808	39.4693	3.34724	4.01645	4.56415	3.70206	6.07297	8.51529	4.83194	9.0227	4.38728	6.20439	3.36306	3.48526	1.31219	2.4917	1.97461	2.53877	2.81995	6.00438	2.19488	7.26065	0.94937	1.59301	2.15141	4.87499	35.1092	19.3659	18.5984	6.91236
WNT9A	0.0575104	0.0867416	0.860091	0.278462	2.36924	2.38694	0.769998	1.04745	2.62551	0.32965	1.8211	1.00501	1.25045	1.13715	0.125252	0.216329	2.28734	1.44057	1.59542	2.94655	1.15849	0.67814	0.131887	0.201611	1.4457	1.94933	0.200488	0.129658	0.202263	2.1236	1.86093	0.620754	0.349981	2.23679	0.640725	0.805559	0.770103	0.84199	0.0499095	0.732469	1.92192	0.892831	0.286161	1.21712	1.20995	1.09858	1.75598	1.55854	1.11913
SEMA6C	3.72826	6.72022	11.1513	11.4213	9.86659	1.69039	1.83586	4.98411	7.83672	3.5798	1.75446	1.9663	4.59603	4.01157	1.57788	5.11951	18.7311	10.5042	2.15398	1.48387	1.40336	1.02604	2.25393	1.93867	1.48241	1.84205	1.89589	1.35166	1.44349	0.899221	2.1103	1.47763	1.26002	1.64562	5.24663	4.94248	3.51705	8.60562	0.443532	6.08297	6.38678	8.27723	4.46548	1.85051	1.66189	10.8961	13.5767	6.53963	1.81422
NKX2-2	0.0363884	1.29892	1.88943	0.264286	0.017989	0.097788	1.37248	3.95699	4.03852	2.87839	0.232841	0.328914	1.70703	1.52829	0.101893	0.156431	0.0746013	5.63984	1.3325	0.0165476	0.0161694	6.31603	0.0147262	0.0255129	2.23196	2.06775	0.274851	0.266624	0	0	0.033013	8.71104	0.708617	5.59765	0.129384	0.0188778	0.0466531	0	0	0.112732	0	0	4.08326	0.219081	0.212659	6.80571	0.722461	0.350335	0.445096
SPTBN4	0.421853	0.281682	0.548269	2.51633	2.26795	0.392648	1.36575	1.2676	1.10121	0.514918	0.645633	0.683183	1.78755	0.533696	0.239942	0.804038	0.499995	2.26508	0.334627	2.92252	1.64314	0.230062	0.125373	0.212587	0.772145	0.798392	0.0919143	0.252629	0.191947	0.390217	0.684712	1.334	0.344967	0.3035	0.628108	1.81578	1.2817	2.51026	0.0572029	0.272272	0.290893	0.0965812	0.817682	0.87667	0.342839	1.36672	0.645414	0.391338	0.139262
AGT	1.76703	43.2158	12.0256	35.7327	1.91617	141.973	8.01334	1.46564	1.69931	13.5126	13.3689	11.1976	10.5304	14.5615	87.4801	50.9076	8.74109	79.3995	12.0968	1.85336	4.02724	17.8115	1.03806	0.399649	10.7467	10.9388	64.4819	20.9791	29.806	14.0348	10.9374	92.6671	335.832	11.6018	28.4555	1.18285	27.3563	1.43498	93.0109	0.485621	4.30652	31.3948	1.33499	4.41455	28.615	1.0839	0.372947	1.2805	1.69552
MAP2	19.1863	0.547696	0.632381	1.81618	0.274169	1.29817	2.28324	0.725029	3.04792	16.0277	2.89551	4.16951	1.33034	1.32929	0.277312	0.163201	0.866281	0.635681	1.99459	11.4271	12.7736	2.69367	7.38785	1.49519	2.04142	1.38879	2.3285	3.07375	1.69414	5.17889	4.95961	6.45573	2.22187	1.18491	1.45548	0.893971	1.38821	0.770939	2.28902	3.20447	2.17896	0.393871	0.615122	2.11759	2.99417	32.6421	34.8562	32.1037	8.11619
SEMA4C	8.09218	4.28287	4.899	3.38988	12.634	9.09285	4.14856	9.06041	8.04338	16.0187	6.16477	4.62674	4.86103	6.09749	4.1545	8.48432	8.69933	10.9847	6.2459	4.03132	3.87324	8.89321	7.38532	7.56776	2.71644	3.48204	13.103	10.7875	1.05926	4.84085	7.35276	6.19842	3.97272	4.23733	7.20972	5.02874	5.34199	8.50995	0.6116	6.10304	3.30944	4.70375	2.61568	3.36327	3.88739	9.41714	8.84267	7.65795	5.13504
RAB17	6.29351	21.7354	25.4305	12.9426	2.12516	6.14082	12.4588	21.3793	17.5143	30.953	11.7257	11.1272	10.3741	5.13271	5.97305	7.60385	4.80049	36.1866	6.90459	7.90096	8.61757	7.84923	4.30971	8.66528	4.10969	5.54362	13.6616	13.4546	7.75182	5.38953	6.02734	21.7878	16.1521	12.814	15.7482	19.2435	19.3109	31.111	15.6645	16.0839	14.8488	51.0331	44.7413	9.1619	5.83342	18.4	17.4357	11.1046	8.21142
ZSWIM4	2.16437	2.57423	2.72773	2.76414	4.06433	2.85033	3.3388	3.79838	3.68058	2.51563	1.82855	1.53784	1.14018	1.36375	1.387	2.89897	2.07293	5.47462	0.927528	1.71142	1.77278	1.77507	2.34665	2.00446	1.12877	1.4492	1.64232	1.32005	1.69056	0.695425	1.34815	2.55908	1.47441	0.9888	2.60737	1.75968	1.988	2.47435	0.686848	3.0524	1.44889	3.05978	2.81016	0.495068	0.556928	3.2986	8.1556	5.4168	2.50553
FOXO6	3.84115	0.207481	0.368072	1.08076	4.39418	2.43132	1.63274	0.561172	1.0682	2.10557	3.82819	4.13197	1.61685	1.16833	0.651867	2.31998	1.53593	3.45405	0.752958	1.03939	0.620666	0.988218	1.16908	2.1367	4.18157	3.22801	0.645557	0.787267	2.96087	7.85898	5.11206	0.513973	1.31366	3.95319	5.41796	2.22329	3.55445	4.14891	0.0275494	0.819555	1.56848	1.61139	1.09481	0.72975	0.612223	1.71999	1.03135	0.798034	0.794248
PLXND1	4.02199	4.04811	5.05999	5.17018	16.3896	4.54466	5.21534	10.1548	6.70075	10.4315	4.17866	6.24164	9.64647	10.0019	3.42206	7.48151	10.3563	6.6332	5.28602	5.38923	6.65897	5.16198	8.14945	10.5836	3.65904	6.25013	14.8841	6.83377	2.12467	3.46038	7.87936	12.4533	5.761	8.86767	7.42695	4.44886	5.71277	11.2384	1.03797	13.437	5.37361	8.22253	4.99762	2.32329	3.9472	7.12704	2.59263	4.53244	7.04541
L1CAM	0.00512762	0	0.0310189	0.00465518	0.126745	0.24344	0.065304	0.0439483	0.0242162	0.110848	0.0353342	0.0494383	0.30698	0.133211	0.0143581	0.154303	0.0504591	0.586012	0.110953	0.0186542	0.0546835	0.135437	0.107906	0.0359512	1.04666	0.669647	0.0297925	0	0.0173124	0.0275961	0.0790836	0.0770895	0.0374451	0.134147	0.138563	0.0159608	0.00876539	0.329583	0	0.0211806	0.0147581	0.0590326	0.0475089	0	0.0299664	0.0373989	0.0323923	0.235864	0.148247
GNAL	1.37917	0.933582	1.5223	1.04751	1.67109	1.05375	1.81917	1.4969	1.28778	2.71042	1.4198	1.03206	1.45386	1.39727	0.828747	1.2352	1.55234	1.25598	1.01652	1.27895	1.26173	0.824822	1.23667	1.3209	2.04845	1.59957	1.52409	1.23968	0.821732	0.663011	1.41888	0.974705	0.976436	1.21686	1.92307	1.61336	1.45232	1.66093	0.520216	1.15893	1.21073	0.938712	1.04863	0.621649	0.621623	1.44171	2.86756	2.39141	1.43838
CHRNA3	0.287564	0.634525	0.515432	0.819467	0.268525	0.243283	0	0.265295	0.226347	0.73782	0.228041	0.0481349	0.0356879	0.0553381	0.0521904	0.120188	0.327525	0.100044	0.0398872	0.0726498	0	0.0904225	0.181029	0.0672064	0.329313	0.668914	0.111387	0.144071	0.053939	0.0501547	0.0579754	0.221707	0.13611	0.0668724	0.2613	0.314944	0.477921	0.419301	0.0138643	0.0824887	0.030654	0.0668815	0.0904569	0.00874402	0.0373458	0.0499378	0.0937139	0.0939945	0.0355296
BRSK1	4.69709	0.966523	4.5659	3.84149	2.10651	0.585863	0.44657	1.44386	1.29869	6.45587	1.17061	2.29303	0.876608	1.10699	1.49839	1.83181	3.52682	5.78666	2.07827	0.13519	0.290619	2.29023	0.425093	0.389077	7.01481	5.12716	11.6764	12.0642	0.577139	0.195549	0.755182	7.89598	0.313583	1.3792	3.08655	1.77875	2.95598	4.2569	0.00859979	0.37863	0.304225	1.74238	0.418265	5.74918	6.09237	1.89983	7.43156	3.7632	9.35527
NFATC4	4.06924	1.41985	2.25605	0.827331	3.76464	0.767824	5.23286	4.98312	8.30927	3.8833	3.29528	3.43623	2.54767	3.69182	2.85073	4.1891	7.88746	5.96098	2.29778	4.07435	3.90504	1.93208	3.76098	4.89005	0.612397	2.09581	4.27778	2.35457	2.9816	1.61054	5.53766	4.99814	6.21009	5.92483	16.2204	3.23914	2.91511	7.69876	0.497219	9.87189	4.66574	19.1698	5.9494	1.94079	2.63122	6.63254	1.35982	1.81939	3.48148
GPRC5B	0.902032	0.631462	1.27209	0.663431	2.65864	2.75136	2.18686	1.47407	1.28745	0.684407	1.31511	1.91967	1.69875	1.3299	0.650107	0.503128	4.00757	0.992101	5.39751	1.04886	1.74535	1.50256	1.15059	2.35364	3.19177	3.77913	4.13308	2.24602	0.64091	1.17269	3.01446	1.41291	1.37581	1.52943	1.02309	1.2084	0.946656	1.62072	0.520225	1.07889	1.16665	0.938098	0.86397	0.649946	2.45562	1.86189	1.46838	2.21692	4.01852
ITM2C	8.20723	24.4497	24.0012	33.3246	10.0172	10.5512	63.2092	17.3828	21.566	23.3059	17.4503	31.2552	10.8766	20.2864	17.9607	12.6747	24.1002	65.956	12.6417	11.0177	14.5359	5.03306	21.486	13.3484	30.1519	40.9532	11.6207	7.0661	9.62223	15.2857	39.5837	21.6466	20.7411	20.4875	15.3426	9.02983	18.6649	10.1195	8.65329	8.61086	7.25856	9.7798	5.19255	14.7289	19.6116	15.3562	11.1035	14.7522	27.9949
RASAL1	0.616842	0.0318075	0.0877064	0.0071796	2.50991	0.233773	4.57101	1.67757	1.01774	0.0233126	0.482673	0.343115	0.508781	0.219145	0.0664327	0.118989	0.0972777	0.978081	0.0592341	0	0.00702812	0.186501	1.47859	0.0221787	0.143134	0.252283	0.0183794	0.0445731	0.0867768	0.0070935	0.0143493	0.164622	0.31763	0.670331	0.0899804	0.59899	0.51371	0.737049	0	0.0489996	0.0455224	0.157259	0.00814134	0.0432841	0.378977	0.123599	0.0999161	0.0592182	0.00879381
FGFR4	6.08493	0.269468	1.0331	1.03759	5.26815	1.70159	4.11572	1.41023	1.45176	7.93875	2.4752	3.92325	0.774729	0.703035	0.301635	1.77045	0.769179	1.40673	0.373906	0.0860243	0.0350241	0.579956	0.287083	0.221052	1.16506	1.17866	0.293095	0.364288	0.518936	0.24038	0.357544	3.20861	3.88527	7.01103	1.71517	0.719677	0.997069	1.30878	0.499342	0.374419	0.86206	1.21266	0.324575	0.802417	0.930484	1.53577	2.32602	1.35751	0.946584
CEBPB	12.6291	10.9573	11.2027	18.8323	18.0469	56.6514	44.8568	17.408	16.9097	14.2645	19.8649	40.2909	33.0543	28.2593	48.5496	52.9111	35.0111	73.3586	20.0168	11.9286	11.9672	19.8617	56.5901	35.4183	10.0182	15.306	54.5412	44.8802	24.6705	15.0109	15.3592	45.1208	65.5335	85.6283	40.6285	18.03	22.5534	18.7823	26.8172	28.3943	31.2146	74.1941	108.638	16.402	22.608	28.8723	5.68983	8.40979	11.0356
INHBE	0.290359	0.165022	0.330933	0.538675	0.162265	13.2763	0.457604	0.243454	0.447157	0.161265	0.223698	0.289081	0.169207	0.120255	0.153183	0.203516	0.476221	0.395281	0.136584	0.137782	0.157071	0.178633	0.173706	0.123918	0.177717	0.377562	0.249389	0.185001	0.671319	0.0339712	0.263425	5.65008	18.223	0.739811	2.65735	0.222676	0.73374	0.27048	2.10352	0.234662	0.242233	0.872038	0.103972	0.525134	0.265601	0.184154	0.250645	0.202571	0.21057
S100A9	2.04494	5.63804	7.24945	3.47351	10.1094	48.8681	54.7373	4.59376	5.52979	36.6882	3.76642	33.8678	28.6467	24.2778	22.5967	11.556	46.5763	32.6343	109.086	20.0986	24.4464	50.5287	626.235	26.8253	25.4708	71.5496	72.2856	16.7311	17.8733	26.6264	105.091	287.147	93.856	930.331	22.7046	5.40709	19.3956	18.8681	17.575	55.723	32.213	618.187	151.848	15.814	59.5232	21.9258	0.714379	9.03248	55.7482
SYP	0.197063	0.543078	0.875683	0.881279	1.70305	0.523036	1.78041	0.680293	0.654916	0.824762	0.380801	0.615739	0.984775	1.20087	0.919676	0.658901	0.377072	4.3306	0.285489	0.34518	0.259454	1.90714	0.289464	0.491257	2.56863	2.19739	0.339251	0.394916	0.308029	1.76106	1.54283	1.38427	0.684006	3.14675	0.882345	0.446797	0.33063	0.422214	0.145682	0.203501	1.02933	0.748601	0.135248	1.25435	2.09858	1.95443	0.691605	1.06964	1.36348
PROX1	0.0383693	0.0471545	0.33527	0.116114	0.0969488	1.65742	1.55787	0.191834	0.206374	0.804327	0.0125905	0.0822088	0.0952358	0.0701449	0.978895	1.42037	3.83522	0.901038	0.681228	0.0232645	0.0416767	0.120649	0.200136	0.101629	0.420106	0.599265	0.975951	0.139368	0.223107	0.0382404	0.812235	0.838158	2.53734	0.218606	0.770058	0.176937	1.19884	0.173549	2.14588	0.0176101	0.0490814	0.165092	0.0131668	0.303343	0.293997	0.053305	0.00769483	0.145938	0.0805912
ORC3	3.98267	6.54645	5.25336	6.23852	6.5187	3.5491	6.98466	9.17488	8.41774	3.22407	7.65843	7.10036	7.55996	6.56713	3.41881	4.60187	4.67901	6.02509	6.97257	3.6973	5.29998	8.43856	7.03997	6.0911	5.68538	4.65955	6.55835	6.45509	7.44618	5.75649	6.85203	4.64165	7.2961	3.15278	7.4987	5.88798	6.53477	4.39914	3.85028	2.0777	4.8504	3.63915	5.14101	11.8592	17.6795	4.71951	7.93331	9.8453	13.3548
SYT1	0.134806	1.68554	2.15692	0.856702	0.370883	0.17326	0.246906	0.288853	0.159163	0.0575934	2.70029	1.80834	1.04745	0.700428	0.109414	0.333856	0.0769034	0.77078	0.0634127	0.0586378	0.0416709	0.0774058	0.69736	1.95608	0.0294676	0.0292154	0.524438	0.832485	0.0939977	0.241837	0.101032	0.115231	0.0998709	0.349609	1.05035	0.0425694	0.045087	0.0502309	0.0915572	0.0544738	0.0224925	0.0429403	0.072407	0.102655	3.32942	0.158782	0.0476051	0.125398	0.0586574
SNAP25	0.0113382	0.0228015	0.045726	0.0411742	0.134524	0.4672	0.255477	0.121473	0.736271	0.08913	0.111616	0.273295	0.476169	0.294555	0.137577	0.158412	0.130171	0.372762	0.141542	0.0824965	0.0403054	0.374347	0.055062	0.206688	0.296421	0.192155	0.0131754	0	0.200976	0.0610206	0.216015	0.39337	0.275996	0.0593251	0.096755	0.070585	0.155056	0.0485849	0.0885571	0.0585431	0.152288	0.320399	0.0466896	0	0.0530094	0.0118138	0.460452	0.594316	0.252157
MFSD2A	0.674426	0.0764109	0.13408	0.500178	0.845263	22.0297	1.66575	0.407072	0.740203	0.382692	0.168318	0.251858	0.789365	0.690966	3.4578	11.1991	1.98636	0.252809	0.53757	0.181425	0.582485	0.161291	1.80676	1.17216	0.0382057	0.151515	0.585022	0.428311	1.29087	0.340814	0.706661	15.0169	5.02913	1.97812	2.41828	1.094	1.7131	1.40428	1.87128	1.89319	2.02313	2.31641	1.37883	0.0935831	0.421899	0.920459	0.0342897	0.101614	0.897826
DPYSL2	0.976925	1.48704	3.82014	1.22992	11.6336	3.65515	2.8289	4.43521	5.05981	2.16918	1.43459	4.07207	4.13317	5.98266	1.96475	2.69734	6.43561	3.27011	7.2904	3.59332	6.59546	9.49565	5.71846	5.69151	2.15459	4.0517	10.4366	3.54711	2.18678	3.09361	6.87498	3.2458	4.13858	6.50669	5.66523	2.22886	4.40567	3.46344	1.46142	4.36422	4.37039	2.56462	1.53914	1.96155	4.43494	3.19431	1.98734	3.41231	4.81343
SF3A2	33.9937	14.5811	16.8245	18.0495	23.9439	34.041	48.2348	40.0889	36.0346	28.3194	22.4051	19.2331	14.8023	14.8397	11.8233	25.1654	13.535	48.922	10.4108	9.51045	8.5915	13.2325	14.9612	30.7568	10.6489	10.5941	10.6411	10.9661	24.0699	4.20499	9.26646	19.7477	8.7212	21.8218	20.1406	23.6273	23.6677	30.6658	3.66786	23.127	15.1356	30.8623	31.9576	7.75075	4.54251	16.0584	27.1488	15.5643	9.52101
SOX4	76.1246	23.5286	16.9938	12.5618	35.697	72.538	55.2159	15.068	23.2953	61.743	29.8679	22.1954	24.6637	39.4954	15.3133	16.6046	15.9667	75.4559	21.5855	26.0564	39.1914	20.7478	36.4884	37.8291	10.2043	10.8044	19.6771	16.2648	28.5748	9.77375	10.8771	11.0741	16.912	7.8559	20.1605	14.4375	21.7793	14.0493	17.1567	12.7101	9.59878	16.0612	12.2622	8.48117	14.4695	23.4863	36.4749	31.0995	49.3847
PLXNA2	0.491626	0.616534	0.721229	0.471404	1.83782	0.541826	1.35019	1.55645	1.90766	2.19831	0.4024	0.662407	1.693	1.84643	0.296464	0.762865	1.87311	1.30152	0.786123	0.954553	1.00392	1.61275	3.27945	3.42368	0.935915	1.2831	4.42588	2.3195	0.240122	0.854702	1.4859	1.16266	0.655507	2.35557	1.46129	0.684904	0.703487	1.41725	0.927603	2.94059	0.532605	0.384459	0.90703	0.344666	0.342192	1.21443	0.668001	0.963185	1.08107
SYNGAP1	1.11755	1.30853	2.42816	2.05602	3.78064	0.83455	1.31215	8.71836	10.1517	0.936223	3.09663	1.39779	1.19869	1.70868	0.506764	1.99119	2.90875	4.06143	0.580199	0.366985	0.396146	1.21365	1.78513	4.06734	1.56557	1.70591	1.81662	1.39789	0.622327	0.358142	1.43171	1.05788	0.871647	0.862188	3.61157	4.08579	2.87643	5.58542	0.166836	2.38012	1.46739	1.57868	0.759023	0.774705	0.308654	1.73014	1.8436	0.998879	1.94509
NR2F1	0.172146	3.01551	3.05104	2.67329	1.23622	1.59074	1.003	2.5529	7.12439	0.329408	0.606503	4.48789	1.41677	2.65977	2.35097	3.11596	0.653835	1.7305	3.26498	5.27381	2.98728	2.49568	5.66131	4.14178	0.501069	2.33035	3.27434	1.13368	1.24655	0.739546	3.36192	3.79304	2.69067	3.43223	4.47147	0.488836	2.2148	1.07737	2.01289	1.61864	1.57332	3.22408	0.373095	1.47777	1.84264	0.991236	2.62468	1.88997	1.20899
TUBB2B	1.63075	9.12326	5.54469	11.9385	37.2728	5.88977	1.61459	2.15602	2.47842	7.58593	2.27139	3.11532	7.16176	11.703	13.78	21.7212	7.35515	5.92084	7.50779	1.68828	5.31909	18.1981	12.146	2.09211	3.54117	3.54545	4.31413	16.1729	13.1351	10.4882	4.9893	2.56806	4.15961	13.4343	2.54141	0.810006	0.919339	0.929237	11.7132	8.49178	1.6311	2.45118	5.80442	1.55723	5.71817	3.79597	6.0433	5.08495	6.26959
ETV5	0.391337	0.348341	0.659751	0.308686	0.93242	0.781557	0.364527	1.15469	1.31038	1.31122	0.227355	0.688127	0.894262	1.10554	0.634727	0.530899	1.2258	1.05458	1.44157	0.828535	1.12317	0.895664	1.28255	0.899597	0.354794	0.754678	1.0586	0.556845	0.324902	0.575443	0.925422	1.47642	1.02287	1.4501	0.510961	0.439321	0.679936	0.597913	0.300643	1.08649	0.85552	0.832581	0.409477	0.53372	1.07228	0.889033	0.474748	0.700001	0.991592
INSM1	0	0.0947	0.922423	0	0.186236	0.0843648	0.224074	0.100901	0.0476557	0.8329	0.741706	0.0972906	2.18803	3.57686	4.54601	8.89277	3.27689	0.273825	2.62016	5.95927	2.75011	5.25443	0.0326693	0.132065	2.29987	1.66319	0.0625379	0.090999	0.0681388	0.374115	0.292951	0.0155596	0	0.633577	0.0956777	1.08886	2.32295	1.65752	0	0.0972573	0.0387238	0.0140814	0.0277019	0	0	0.32243	0.291408	0.489349	0
NRCAM	10.044	5.7878	2.76821	2.8385	0.252632	0.790691	0.418717	0.661972	0.597874	0.602582	0.292694	0.907036	0.904957	0.852884	3.46031	2.94081	9.76054	0.130916	1.02459	0.169011	0.450027	0.28924	0.462503	0.201949	0.980988	0.574292	0.50206	0.581297	0.196066	0.250026	0.404618	0.521147	0.0735062	0.15557	0.455911	0.245833	0.337518	0.487726	0.245934	0.254267	0.129254	0.0875202	0.100436	0.0406838	0.152041	0.159739	0.289287	0.521818	1.01769
S1PR2	2.9434	1.72022	2.7105	2.22845	3.82423	3.1316	2.86275	3.99588	3.83904	2.52682	2.97077	3.25283	1.76605	1.86796	1.67616	2.22692	1.78635	14.5395	1.88365	2.01984	2.24753	3.62862	2.80378	3.75489	3.36568	4.7034	2.63009	1.82069	2.00012	2.11594	3.17166	2.83869	1.75888	9.22938	3.46086	2.20504	2.67019	2.67507	0.774615	2.38118	2.79328	2.03519	4.03657	1.47724	1.46555	2.69043	2.60835	2.28477	3.33209
RIMS2	0.00279438	2.408	2.29335	0.0126846	0.0911746	0.0400504	1.80133	1.84418	2.17422	0.101596	0.162301	0.434444	0.127343	0.135511	0.033907	0.0300321	0.00458309	1.66241	0.0302329	0.00254149	0.00248339	0.390131	0.171892	0.0156738	1.42739	1.03073	0.0454606	0.0409499	0.00471734	0.333364	0.167322	0.0161582	0.0340106	0.0584845	0	0.0144968	0.169578	0.044903	0.00242506	0	0	0.00877387	0.491925	1.61816	1.8715	0.462944	0.184093	0.269034	3.01719
ROBO1	1.58899	3.38204	2.96418	4.47393	4.86201	0.764992	0.661765	1.62739	0.876058	0.515878	1.23003	2.09643	1.07583	1.75791	1.71508	3.51328	3.43847	0.695886	1.63119	0.71941	1.44326	0.600897	6.70251	6.98881	0.351931	0.826939	1.60244	1.27436	3.38261	0.731481	1.38762	2.01168	0.813631	0.461489	1.99115	0.642771	1.0949	1.00859	1.51263	1.04093	0.31228	0.337006	0.472013	0.421442	0.8959	0.0984635	0.300067	0.670188	2.12888
ARSB	0.87889	1.30431	1.41993	0.937308	2.54935	1.05763	0.731352	1.33867	1.31899	1.57637	1.18313	1.04647	1.27735	1.13705	1.37383	1.65584	2.21866	1.67435	1.55984	1.55536	1.12456	1.56327	1.77412	1.32894	1.44806	1.41456	2.06107	1.76065	0.487118	1.68592	2.31524	1.46339	1.01171	1.86162	1.79971	1.17559	1.12681	1.06631	0.514614	1.40515	1.08193	1.32991	0.964754	0.695484	1.14485	1.51707	0.812276	1.1101	1.53661
ID4	1.1042	1.19193	4.96066	0.457004	1.86238	10.2548	2.08396	3.25323	3.27842	0.9095	1.13495	2.54412	2.62625	5.30128	5.6382	7.17265	2.26375	2.5676	13.852	2.28913	4.25715	3.38526	1.34059	3.14227	0.979673	3.07574	1.39634	0.988449	1.64475	2.38871	4.87626	0.58215	1.087	2.19206	1.24712	438.526	311.823	334.706	0.366394	1.50918	2.75744	0.764775	1.35406	5.04818	6.90857	2.47022	0.835296	3.94313	1.87788
RND2	1.23289	0.351687	0.352635	0.388977	1.34867	0.399464	0.770956	0.683857	0.443921	0.515523	0.456209	0.526907	0.320339	0.227159	0.34278	0.432279	0.250967	0.725522	0.523949	0.222672	0.279749	0.321687	0.452943	0.294269	0.290143	0.37483	0.355628	0.275986	0.162372	0.196077	0.491835	0.465158	0.340553	0.814369	0.845656	0.435477	0.283998	0.487088	0.144177	0.532746	0.436219	0.292847	0.423078	0.507296	1.66588	0.637749	0.568155	0.598638	0.418093
NEGR1	0.0482268	0.0684606	0.180194	0.020604	0.022439	0.0127061	0.013896	0.158044	0.157423	0.0195132	0.0139634	0.0444468	0.187582	0.0368496	0.0635493	0.00914663	0.239618	0.031089	0.441501	0.110946	0.224383	0.0695786	0.0918452	0.0437582	0.0627559	0.186656	0.49778	0.0511662	0.0478906	0.0152677	0.138981	0.0328077	0.0586971	1.04201	0.0201738	0.0470952	0.0145484	0.0303905	0.0196955	0.0234364	0.536168	0.0207836	0.0379664	0.18943	0.47416	0.133014	0.107527	0.37327	1.14195
TCF19	2.39526	1.85242	1.71555	1.6636	3.795	0.609684	0.740514	1.06398	1.40242	2.08195	1.52848	0.591547	0.641792	1.03711	1.47214	1.68452	2.51568	1.49074	1.9839	0.647295	0.503091	0.341088	0.681985	0.796099	1.54643	2.5102	0.271874	0.726658	1.82982	0.575278	0.800058	2.39163	0.796524	0.73279	0.44445	0.60094	0.991477	0.413638	0.390463	0.57107	0.525836	0.469186	4.95699	0.75221	1.09193	1.09103	1.32296	1.27065	1.98669
PAK3	0.479839	0.059383	0.446573	0.0469139	0.0218966	0.0165319	0.249506	0.059317	0.126381	0.00725391	0.0109007	0.0533815	0.0329816	0.0159817	0.0206711	0.10314	0.0635644	0.271593	0.153593	0.0134281	0.00984086	0.0348189	0.0537752	0.113868	0.0111344	0.0699141	0.0729159	0.0208039	0.0186932	0.0033108	0.0602763	0.0256118	0.0404318	0.0502135	0.0314979	0.949776	0.492156	0.992485	0.11852	0.0304933	0.0460352	0.0154524	0.00759974	0.121214	0.0776559	0.0499967	0.0799451	0.367209	0.944012
KDM2B	1.70153	1.33446	1.48736	1.92524	2.35362	1.56674	1.41512	3.69979	3.22291	3.60202	2.22237	1.12131	1.9598	1.88962	0.889276	1.46535	1.83526	2.77319	2.58569	1.97953	2.13789	1.19394	3.51649	1.91192	0.561881	0.771545	1.87984	2.70544	2.39841	1.18791	1.9011	2.67217	1.49965	0.75434	2.56704	1.80894	1.80538	2.15503	0.982007	2.06296	3.1496	2.42708	1.21094	0.834957	1.22789	3.0742	1.79023	1.6588	2.25868
HOXD10	0.0706952	0.497597	0.171065	0.0128363	1.46785	0.0126655	0.0138516	0.015148	0.651052	0.277869	0.0139188	0.0681613	2.90581	0.808101	0.0263943	0.0303914	0.0231896	1.32813	0.388315	0.128594	0.125655	0.0266755	0.0343319	0.0991328	1.52123	0.3101	0.920087	0.844732	0.0835409	4.66712	3.93804	0	0.0172087	0.0739801	0	0.0146702	0.0241699	0.166614	0	0.102207	0.515464	0	0.17467	0.0619098	0.661043	0.0294643	0.114839	0.166376	0.455948
ROR2	0.359819	0.276287	0.402356	0.160364	0.342824	0.445385	0.922921	0.630812	1.39808	0.199284	0.115925	1.08807	0.374128	0.402236	0.360274	0.597641	1.38952	2.43762	0.718696	0.255854	0.244191	0.160457	0.402431	1.77971	0.184192	0.22827	0.182454	0.0442482	0.204317	0.164309	0.178059	0.189146	0.230913	0.862615	0.530365	0.135759	0.654234	0.196235	0.0965178	1.04717	0.627648	0.28073	0.505125	0.379556	0.497032	0.886156	0.283394	0.454896	0.61108
EZH2	16.1777	7.32946	7.96025	5.95282	22.8361	6.1601	1.39358	12.2281	14.4299	9.43714	20.1433	4.20988	4.94891	5.2189	6.52868	7.98776	10.9405	3.39979	7.1382	1.82198	3.15672	3.5413	14.1569	14.9072	4.70578	6.31018	5.37958	8.29276	3.31079	1.6912	2.53527	10.2404	3.40119	2.21968	6.38073	9.87744	9.90659	12.7681	2.00879	7.03194	2.60025	3.2683	19.2109	4.15547	4.10251	6.05145	15.7164	12.2816	11.1287
TOX	0.138207	0.148235	0.390165	0.0334596	0.255077	0.288874	0.352034	1.35237	0.358992	12.9922	0.0090703	0.0111045	4.09181	4.89903	0.481602	0.91102	0.0755584	0.100973	0.437084	0.821236	0.679638	0.112992	0.171524	0.206722	0.0833825	0.156152	1.99147	4.07145	0.0933259	0.0661167	0.743964	1.47047	1.64849	0.0674936	0.0786266	0.267679	0.28351	0.157928	0.119941	0.0380594	0.123755	0.0867893	0.0474271	0.010086	0.0861548	0.0288009	0.324289	0.433681	0.532771
MARK1	4.25101	2.53642	3.4713	3.47659	0.910083	0.188825	1.98248	1.03132	1.51816	1.30493	1.45949	0.592778	0.533672	1.42382	1.12804	1.12518	2.51227	3.98211	2.81275	5.77706	3.09102	1.96196	0.426535	1.03455	0.289676	0.525359	2.86592	2.51084	2.20035	1.68279	2.18014	0.763836	0.410493	0.933824	2.34846	2.65372	1.78369	1.97213	2.56108	1.85028	0.188751	0.860411	1.34544	0.922989	1.64254	3.26525	2.87252	2.66835	2.81278
NEUROD1	0	0	0	0	0.0340879	0	0	0	0	0	0	0	0	0	0	0	0	0	0	0	0	0	0	0	0	0	0	0	0	0	0	0	0	0	0	0	0	0	0	0	0.0220511	0	0.011831	0	0	0	0	0	0
FZD1	2.00616	3.952	4.80039	5.56321	2.11865	0.842225	1.11925	1.59881	2.14273	1.12263	3.92829	2.60228	7.06784	3.0201	2.70928	2.39107	3.98962	4.065	5.03158	11.3254	9.13306	3.08363	4.73412	11.9424	4.3203	7.98354	1.7786	2.68663	1.03354	2.04464	1.75063	2.30743	1.04454	3.83264	1.9592	2.90393	3.57426	1.98516	3.19265	3.99663	2.92112	1.69346	0.754085	3.34495	4.24884	2.07892	1.94367	3.32728	2.78395
RACGAP1	13.8524	9.16079	7.58616	8.24802	15.2729	9.43	2.41831	8.23385	8.03239	8.1354	9.26923	3.03636	2.88791	3.94471	7.4268	8.03184	10.5458	1.38115	13.0958	1.45815	2.20131	4.61719	7.75844	7.4582	8.58083	10.9429	1.88275	3.81536	6.60878	1.47612	2.02403	8.34843	7.33037	2.03282	5.13958	10.773	11.6225	7.24261	3.86487	3.83685	3.19021	6.87169	15.1428	4.00217	5.68124	2.11243	5.29753	7.09616	18.4787
CDC20	31.0774	11.0798	6.4022	12.2419	44.9269	49.8215	6.44042	6.94315	6.527	9.78157	42.1945	19.1098	5.59056	6.76035	13.8586	17.5429	13.3092	3.94724	19.2114	0.662457	1.82576	6.46576	17.7315	23.2558	7.66202	11.0968	1.60599	3.72638	19.7683	1.64172	2.16882	11.8793	12.2066	12.4887	5.25938	16.5682	22.1089	17.4064	1.86391	6.38383	6.34292	30.5125	74.7154	4.72261	9.01551	2.88004	5.12381	6.23338	45.1075
FKBP1B	0.201708	0.507053	0.549093	2.03267	10.2509	1.53583	0.908995	1.03729	1.02405	0.634254	5.83784	1.72599	13.8422	11.738	24.3811	25.2551	8.63449	22.4523	8.49423	0.642086	1.39823	5.17553	0.963235	0.989962	7.46386	9.27007	0.773496	0.432016	1.82175	0.904637	1.64698	1.86616	1.6203	5.69917	1.06146	6.0693	11.0511	4.53775	2.34566	1.7497	2.07063	3.03997	7.18482	1.65601	3.60715	0.714575	0.127423	0.51786	3.02799
B4GALT5	8.12512	9.58834	9.32163	11.7087	12.2813	15.2642	3.80624	8.05725	8.8984	9.13248	9.10946	6.92654	9.21211	13.7092	6.89167	8.08259	15.1968	8.29092	14.8054	7.70502	6.06037	14.5233	10.9998	10.8962	12.8548	11.3546	14.1064	8.623	8.90614	6.78193	8.93639	14.2532	10.3698	6.54569	11.1433	7.1424	7.65436	5.64735	15.2078	10.4799	13.5178	8.88344	5.80876	8.19717	9.73238	10.2801	9.30396	10.5457	11.5626
BRINP1	0.00974707	0.0196017	0.0491364	0.00884902	0.0289114	0.0698498	1.23181	0.0313279	0.0575407	0.0383111	0.0479762	0.0822299	0.104514	0.151932	0.0545865	0.0628529	0.12789	0.427268	0.0567835	0.00886495	0.0259869	0.0183894	0.0315567	0.109343	0.382235	0.534436	0	0	0.0575908	0.192344	0.42446	0.0563612	0.0237264	0.1632	0.0693143	0.182039	3.10748	0.104417	0.0253765	0.0100655	0.0187025	0.0306041	0.0702407	0.0106697	0.0227852	0.0507796	0.026389	0.125122	0.108386
E2F1	20.3009	9.78597	10.119	8.09008	40.4446	20.5008	1.2067	7.55942	10.5391	13.7621	36.0772	7.42244	6.52221	13.2475	13.6401	15.3789	16.0493	8.2848	22.8688	1.07877	1.63523	5.80968	7.11409	9.68093	12.9512	21.8453	1.28997	3.75406	14.6839	2.45521	1.98664	11.0793	6.84801	5.39459	2.37906	5.45918	6.79769	4.7568	4.34177	9.24936	9.45375	7.27335	55.5593	1.66461	3.66143	1.98057	9.71618	8.14985	26.2943
CCNE2	3.27213	3.54261	2.79285	4.45597	3.68884	1.48882	1.94202	5.89837	4.38457	1.15683	4.44827	1.13716	0.262989	0.644672	1.45436	2.21419	2.11543	2.11413	2.40622	0.385777	0.792384	1.19221	1.67453	2.13638	1.81919	1.52746	1.29763	1.50274	1.2056	1.41316	1.78273	2.0122	2.20198	0.362346	1.82213	5.83807	5.62313	3.67225	1.75038	1.74315	0.913537	0.869749	1.35456	0.625406	1.3052	3.10272	4.35914	4.5745	4.03321
HDAC2	5.12552	5.67117	3.84227	3.55142	7.42145	9.1937	2.6819	9.14951	7.57757	6.64759	7.63396	8.7437	4.90768	5.97348	2.49544	1.97642	2.9051	4.08537	14.0386	4.73107	5.87	11.5233	9.81343	7.09063	7.66887	6.73443	4.31114	3.93234	4.52581	4.12271	4.54734	5.6229	5.69597	3.18936	7.35285	8.41903	10.1022	6.14749	4.60621	2.45836	5.8999	4.48065	6.38667	9.29728	11.435	4.67616	6.58512	8.44831	8.13587
NCAM1	0.0268949	0.32452	2.0759	0.0298429	0.0709109	0.101721	0.0936825	0.0512252	0.144658	0.12333	0.0470684	0.0648273	0.336448	0.0362291	0.541115	0.240874	2.76917	0.332166	0.365591	0.0244609	0.0398363	0.0169138	0.191079	0.0335232	0.0330532	0.0566031	0.0138902	0.00673723	0.118551	0.0134023	0.0759115	0.179708	0.261872	0.134469	0.24226	0.00930179	0.0383129	0.0640259	0.0259337	1.38868	0.0286697	0.181401	0.0246113	0.016356	0.0279426	0.386096	0.0161811	0.18541	0.0963659
GAD1	0.212432	0.886922	0.949843	0.0670816	0.534222	0.281302	1.08581	0.361178	0.359863	0.127061	0.0636462	0.267154	0.107289	0.143968	4.03027	4.74979	3.76436	0.708528	0.0345904	0.0714025	0.180582	0.230888	0.347618	0.0777089	0.139308	0.248608	0.252221	0.109321	0.171513	0.0248539	0.104743	0.518048	0.134897	0.111151	0.466337	0.0958318	0.288145	0.0841026	0.0280542	0.0333828	0.0930415	0.145	0.0618048	0.131436	0.0809661	0.10586	0.0875206	0.123504	0.374872
UNC13A	0.152793	0.0887672	0.28756	0.129467	0.124212	0.088204	2.1189	0.181884	0.45701	0.286931	0.367675	0.216882	0.609825	0.461627	0.177475	0.394106	0.0584725	0.462463	0.0678189	0.061762	0.0241401	0.429197	0.12092	0.0952241	0.334586	0.304643	0.138095	0.0535847	0.0573192	0.0456838	0.194067	0.125654	0.111579	0.166998	0.55052	0.130349	0.0870635	0.141857	0.0412529	0.112202	0.289917	0.0675191	0.073405	0.100353	0.182556	0.208731	1.24407	1.11508	0.437971
NKX2-1	1.31083	0.314401	0.400124	0.447637	0.642079	0.430906	5.34882	0.64421	0.567953	0.342696	0.0947094	0.347849	0.0429834	0.145798	0.639818	0.400667	0.138068	0.809577	0.0400342	0.0109376	0.0106876	1.80377	0.00973371	0.0168635	5.5867	4.50784	0.558988	2.71128	0.0101508	0.0431482	0.0981942	0	0.175643	10.1685	0.427602	0.39929	0.555061	0.541089	0.260915	0.0124189	0.0115376	0.0125865	0.173327	0.0789863	0.253013	0.150365	0.021706	0.115782	1.15005
E2F3	8.51316	4.15778	4.5257	6.33694	12.9136	5.87624	1.01092	6.69639	5.49123	4.71498	5.16619	2.95809	1.6597	2.87226	2.02951	3.55677	3.3909	5.34267	4.74788	0.556402	0.969461	6.6262	3.00674	6.28405	2.77187	3.18167	4.42813	3.16561	1.52425	0.561965	1.45108	2.25034	1.6058	0.84845	3.54327	3.21965	2.97356	2.39249	1.42003	2.30629	2.53155	1.27285	2.95931	3.96966	5.7204	1.82781	3.3924	4.30506	4.47506
CHRNB2	0.0454127	0.01957	0.0261636	0.0471183	0.0577291	0.0406797	0.0508451	0.0278019	0.0612774	0.172121	0.0127729	0.0390937	0.0521724	0.0898878	0.0423874	0.0627511	0.0159604	0.0507829	0.0161976	0.0826055	0.0230621	0.0428391	0	0.0181943	0.0587102	0.0388051	0.0452326	0.0146262	0.0109519	0.0290958	0.0117715	0.0750266	0.023688	0.00678897	0.101496	0.0605813	0.0388153	0.0277995	0	0.013399	0.192946	0.108638	0.0801451	0.0568131	0.00758278	0.0135193	0.0234189	0.104099	0.03607
CDK5R1	4.28586	0.831815	1.39305	1.19845	5.19466	1.78952	0.387973	4.62942	3.08601	0.838824	1.23887	0.212127	0.652689	0.655404	0.566785	0.718824	1.37121	1.41911	1.52343	0.560285	0.664795	5.47918	0.726551	2.27067	0.858367	0.868567	0.838579	0.595228	0.378844	0.678873	1.30142	1.89303	0.749782	0.0552567	1.51451	2.08191	1.62476	1.98925	0.717916	1.69947	0.515031	0.2579	0.190259	0.857389	1.26521	1.027	2.74798	2.40064	2.16271
PROM1	0	0	0.00539058	0.0436857	0.00528628	0.378359	0.235705	0	0.00631259	0.00525371	0	0.225529	0.0238872	0.162049	0.0748561	0.00574614	0.0394604	0.00837037	0.0934427	0	0	0.00504358	0	0	0.0107522	0.0213204	0.00621294	0.00602697	0.78976	0.00959152	0.00970125	0.364808	0.56614	0.279751	0.0912507	0.00554745	0.0639779	0	0.102079	0	0	0.419683	0.0275209	0	0	0.0167126	0.00482508	0.0114389	0
ID2	21.2493	3.74913	5.56924	2.03728	3.24275	49.1716	128.134	5.91797	8.86558	11.178	2.48097	3.59907	12.6017	5.53083	12.0517	8.92343	6.31341	14.431	15.6733	15.9037	15.7243	32.4043	20.4683	23.6003	14.1114	6.28114	138.166	46.3113	11.2045	16.3815	21.5646	25.0933	59.0786	10.3325	12.1772	1.82685	3.57049	2.84777	16.074	7.21944	8.90971	14.1821	4.35381	5.95218	13.4574	4.10078	12.556	14.4586	62.6519
SOX2	0.0151462	0.441662	0.839894	3.76768	0.254581	0.122109	0.445148	0.146043	0.107296	0.119065	5.0993	0.474606	0.0541355	0.0262322	0.0989602	0.0651122	0.124207	0.142273	0.415974	0.0826525	0.0538421	0.0571512	0.0367774	0.106194	0.0456895	0.0452984	0.105603	0.0682945	0.0894914	0.611359	0.632095	0.0350323	0.0553034	0.427948	0.0430835	0.0314304	0.0776747	0.0324512	0	0	0	0.0475563	0.0623705	0.0165799	0.0885161	0.094689	0.164026	0.162024	4.29478
CAMK1D	1.8158	1.89134	3.78412	1.74315	2.65432	1.55651	2.43001	4.89137	4.39546	2.50138	4.93919	2.27216	9.11401	11.0521	1.17584	2.10556	1.78829	3.69284	1.87633	1.82531	1.74498	7.69574	3.73048	3.16145	1.86951	1.87083	5.61834	8.1875	1.155	2.13527	4.15782	2.17026	1.75004	1.99564	5.16508	7.83806	5.84787	12.6532	0.923623	3.0639	1.75039	1.54126	5.42462	1.15552	1.02563	5.78001	5.02975	3.60605	2.16405
TIAM1	0.0608927	0.131204	0.438527	0.304053	1.9997	0.564945	1.15049	0.293572	0.508398	0.833417	0.205523	0.256857	2.30857	1.32205	0.30448	0.518872	0.495787	1.17121	0.590031	0.134499	0.355619	0.59083	0.41893	0.256162	2.71595	3.15666	1.21302	0.902149	0.253319	1.31086	2.78194	0.79978	1.02699	0.509777	0.74233	0.261748	0.669169	0.377416	0.139661	0.583906	0.588371	0.423355	0.125375	0.361851	0.686311	0.11783	0.427851	0.744449	1.12691
GFI1	0.368977	0.776809	1.02304	1.96801	1.16285	0.154932	0.304996	0.432368	0.17698	1.17835	0.419984	0.138966	0.340003	0.219672	0.452021	1.06573	0.170202	0.595706	0.403041	0.10487	0.26643	0.0652625	0.195986	0.291038	0.510146	0.50578	0.951325	0.402934	0.136257	0.43439	1.5796	0.960104	0.449084	0.55505	0.163994	0.0478549	0.187253	0.123523	0.320211	0.464383	0.165934	0.253427	0.142445	1.56513	1.09165	0.288341	0.1769	0.320701	0.794948
RRM1	39.256	27.4054	14.6997	21.7574	36.4978	23.5493	5.98117	13.1795	17.1387	13.8161	15.8148	9.88395	7.25484	10.2978	17.4189	14.0045	19.7726	5.87755	38.0701	37.1951	27.5259	9.08591	10.3182	5.5967	12.3513	13.8172	4.09791	4.93055	18.6058	20.957	15.4677	21.5506	9.29401	8.11494	3.40851	17.6236	21.9793	8.89297	8.73836	5.17554	9.12695	9.99484	16.1353	13.7155	14.2081	8.9534	9.59687	13.413	17.631
ECT2	9.75957	10.0153	7.72535	10.4376	17.4307	5.31365	2.33944	6.68889	6.46426	5.71322	14.5817	2.56099	2.16471	3.43453	2.81681	2.71522	10.4725	3.86855	13.6755	1.46679	1.8208	5.44553	6.77321	5.63916	7.6211	9.34306	2.75884	3.53454	4.53956	1.36589	2.05971	5.28313	2.82218	0.941629	3.62275	13.7674	13.4769	7.36306	2.47483	2.60895	2.72928	1.86178	1.83131	2.94741	5.51754	2.78384	7.70823	9.92188	12.615
LMO4	8.38506	1.38444	3.21057	2.3341	2.33553	1.98739	6.2968	4.15964	4.8152	3.70613	3.84779	4.15236	4.02903	6.31752	2.72861	2.94546	4.42539	3.35078	6.31587	4.39768	5.67155	2.64688	6.76565	7.79597	4.56016	7.62412	4.34489	2.46417	5.18842	2.35294	5.25108	3.06383	3.836	5.01215	2.54292	7.30536	5.85065	5.85794	6.35379	2.5539	3.56839	3.12107	1.22934	5.5287	7.48207	5.61602	5.64153	6.93853	5.50735
E2F2	2.34358	1.63413	1.68776	1.44377	3.26884	1.51202	0.690149	1.31519	1.11998	4.16026	2.51307	0.672494	0.754129	1.5523	1.30857	1.94152	2.29938	1.13565	2.33936	0.279123	0.266544	0.690865	1.08957	1.37907	0.687321	1.57843	0.453889	0.825569	2.49036	0.281537	0.809977	3.75085	1.71483	1.04376	0.833296	1.26647	1.3533	1.09839	0.338974	1.04441	0.78962	1.25561	3.96366	0.313043	0.513607	0.712218	2.31642	2.49956	3.20324
AR	311.092	797.131	382.139	696.513	46.3232	65.4926	82.6069	89.5658	101.093	90.4128	16.7095	21.2252	224.22	347.8	243.111	463.404	257.744	77.4209	182.197	90.06	47.9023	68.9634	31.8658	50.3107	33.3443	26.6105	38.6142	74.5776	118.239	22.6921	20.6379	178.867	38.892	61.6498	373.602	169.104	225.623	85.38	335.8	297.121	83.2749	70.5921	41.5031	202.443	135.032	119.151	905.814	857.123	99.3957
KLK2	328.591	635.234	875.055	485.393	115.602	215.143	216.536	1390.34	1418.52	1285.71	4187.14	2543.78	1368.4	1583.56	588.356	576.61	207.619	384.027	466.927	1214.56	1373.25	1942.73	2385.57	3209.03	1260.51	1072.7	2003.28	2954.94	722.344	3252.19	2626.05	857.899	491.859	695.395	1124.61	3428.13	2515.49	6959.86	600.742	1115.97	756.968	542.312	2031.34	1859.36	1005.7	4872.06	2705.94	1745.34	321.864
KLK3	455.985	1564.8	1208.35	1125.41	266.351	357.579	202.101	983.492	798.3	1536.04	3030.82	1977.69	1756.24	2144.41	1774.63	1467.77	829.77	589.117	502.982	5938.58	4986.64	2429.75	993.301	3450.14	1932.6	1283.33	1773.14	3274.74	984.094	7938.53	4404.06	1548.98	1044.59	1411.03	2090.23	2179.94	1765.13	2649.42	685.963	1787.68	577.078	467.696	1274.34	1968.65	467.14	5209.83	1051.78	1211.71	116.053
NKX3-1	84.5958	284.392	314.02	542.745	319.035	99.4823	88.0402	88.077	184.222	264.667	357.97	189.31	108.208	143.048	189.233	209.098	57.8746	147.104	146.454	233.793	251.624	94.6204	166.873	504.425	470.562	382.605	46.4881	75.6069	15.0177	450.524	351.165	253.114	29.5857	52.0931	73.6632	165.986	158.128	100.697	141.377	134.693	89.8345	22.3965	59.7647	188.736	190.955	188.668	323.419	276.714	150.368
TMPRSS2	17.6358	186.62	158.812	142.124	145.825	49.8587	251.322	41.1153	50.3399	334.789	468.068	492.088	0.395539	0.322218	70.3289	54.1172	51.1469	130.607	49.8141	395.591	271.403	96.2174	216.331	157.636	208.096	189.52	19.0547	66.214	187.718	136.518	109.985	100.033	50.7921	27.2767	158.042	74.0455	66.8311	85.4534	59.9783	168.28	147.74	123.39	0.647237	410.993	352.381	316.563	453.83	390.649	227.06
GATA2	10.2945	30.8565	33.0568	53.8596	28.5011	52.4469	5.00916	53.1245	55.32	22.1186	119.433	73.145	7.90962	16.7945	15.7038	27.7513	24.0731	30.1485	62.9208	13.5241	16.3177	37.6365	13.3758	67.5692	11.7418	7.99065	12.6074	21.8139	25.8446	25.7953	28.2278	119.596	17.1423	10.5763	38.279	23.0364	14.8838	23.0165	6.80785	20.2127	25.5264	28.4813	40.0191	37.2829	28.385	117.091	58.4462	35.3566	141.572
HOXB13	176.083	116.175	85.7832	106.616	348.282	48.0011	356.236	57.104	72.2373	97.3272	148.127	146.337	150.482	138.631	35.8136	25.2614	15.9352	275.496	96.2556	155.385	88.7563	87.5831	33.8728	58.9767	155.154	127.351	29.8906	52.1134	0.648665	117.037	67.6688	95.9841	29.276	102.019	260.476	108.066	166.37	88.0301	23.6949	21.722	58.3296	45.9031	176.663	175.638	129.897	90.9398	154.064	142.092	73.0151
[truncated: 47 more columns]

## Sheet: Figure5a
Source RNA seq data displayed in Figure5a violin graph
NM2016. Beltran
Pathology Classification	CRPC-NE	CRPC-NE	CRPC-NE	CRPC-NE	CRPC-NE	CRPC-NE	CRPC	CRPC	CRPC-NE	CRPC	CRPC	CRPC	CRPC-NE	CRPC	CRPC	CRPC	CRPC	CRPC	CRPC	CRPC	CRPC	CRPC-NE	CRPC	CRPC	CRPC	CRPC	CRPC	CRPC	CRPC	CRPC-NE	CRPC	CRPC-NE	CRPC-NE	CRPC-NE	CRPC	CRPC	CRPC	CRPC	CRPC	CRPC	CRPC	CRPC	CRPC	CRPC	CRPC	CRPC	CRPC	CRPC-NE	CRPC-NE
Sample ID	WCMC0_5_N	WCMC0_6_N	WCMC0_8_N	WCMC0_1_N	WCMC0_9_N	WCMC0_10_N	WCMC119_1_C	WCMC11_1_C	WCMC12_2_N	WCMC131_1_C	WCMC139_1_C	WCMC14_1_C	WCMC155_1_N	WCMC158_1_C	WCMC159_1_C	WCMC159_5_C	WCMC159_6_C	WCMC159_2_C	WCMC159_3_C	WCMC161_1_C	WCMC162_1_C	WCMC163_1_N	WCMC164_1_C	WCMC169_1_C	WCMC170_1_C	WCMC172_1_C	WCMC187_1_C	WCMC188_1_C	WCMC189_1_C	WCMC192_1_N	WCMC195_1_C	WCMC210_1_N	WCMC212_1_N	WCMC252_1_N	WCMC2_1_C	WCMC4_1_C	WCMC59_1_C	WCMC63_1_C	WCMC89_1_C	WCMC90_4_C	WCMC90_2_C	WCMC90_3_C	WCMC90_5_C	WCMC90_1_C	WCMC91_1_C	WCMC9_1_C	WCMC9_2_C	WCMC4240_1_N	WCMC7520_1_N
FYN	0.3049	0.2642	1.2049	0.5608	1.2474	-0.3062	-1.5639	-1.5639	-0.4468	-1.2438	-1.5639	-1.5639	-0.5438	0.7091	-1.5639	-1.5639	-1.321	-1.5639	-1.5639	-1.3021	-0.8609	-1.5639	-1.2364	2.4147	-0.2908	0.5487	-1.5639	-1.5639	1.8244	-1.0577	-1.5639	0.7145	-0.5691	1.4256	-0.1652	-0.5781	-1.5639	-1.5639	-1.0569	-1.5639	0.1328	-1.5639	-1.5639	-1.5639	-1.5639	-1.5639	-1.5639	-1.5639	-0.3733
GNG4	1.0203	0.9936	0.9343	0.9635	1.2281	1.4373	0.2315	-1.9044	0.7179	-1.9044	-1.9044	-1.9044	-1.9044	-1.9044	-1.9044	-1.1588	-1.9044	-1.5269	-0.9948	-1.9044	-1.6417	-1.1369	-1.9044	-1.9044	-1.9044	-1.9044	-0.0621	0.2468	-1.9044	-1.9044	-0.1631	0.6873	-1.3071	1.0693	-1.9044	-1.9044	-0.117	-0.7862	-1.9044	-1.9044	-1.9044	-1.0206	-1.9044	-1.9044	-1.3326	-1.9044	-1.9044	0.9931	0.7246
APBB1	0.7702	0.9113	1.3989	1.2679	0.972	0.9519	1.7476	0.6263	0.1583	-1.2343	-0.9756	-0.5184	-0.5505	0.0313	-0.8455	-0.9783	-0.6137	-0.6137	-0.8649	0.4316	0.7981	0.2512	-1.8407	0.5019	-0.6674	-0.1528	1.0697	0.9661	1.4007	-0.8606	0.6715	-0.9373	0.5857	1.505	0.0741	0.6657	0.7672	-1.4441	0.6483	-0.9897	-0.0428	-1.5632	-1.3642	-1.1691	-1.7187	-1.163	-0.5953	0.6762	1.855
LHX2	1.8039	2.0631	1.4973	1.8916	2.0891	2.1171	-0.7186	-0.9163	0.9976	-0.9163	-0.8398	-0.9163	0.3406	-0.9163	-0.2966	-0.8692	-0.7794	-0.7268	-0.7718	-0.7483	-0.6364	0.284	-0.7957	0.7054	-0.9163	-0.9116	-0.9163	-0.3769	-0.9159	-0.6733	-0.4	-0.8795	0.7291	1.7418	-0.6305	-0.6722	0.2759	-0.9163	-0.5005	-0.9054	-0.9163	-0.2358	-0.87	-0.5203	-0.4778	-0.6033	-0.508	0.9886	-0.2616
ARHGEF2	1.224	1.1279	0.4981	1.9201	1.6323	1.6648	-0.8193	-0.2489	2.1162	0.937	-1.7525	-0.7297	-1.0347	1.1191	-1.0567	-0.9645	-0.4734	-0.9051	-1.2989	-0.165	0.1391	0.1892	0.1825	0.9986	1.0963	0.932	-0.7002	-0.9703	0.7728	0.1267	0.2266	-0.8516	-0.3037	1.3847	0.098	-0.2041	0.6856	-1.3041	-0.7596	-1.0165	-0.0921	-0.9679	-0.8686	-0.782	-1.4442	-0.2352	-0.7925	1.7687	-0.0992
EPHB2	-1.0876	-1.0876	-1.0876	0.0849	-0.3845	0.3201	-1.0876	-1.0549	-0.0055	-1.0876	-1.0876	-1.0876	-1.0876	-1.0876	-1.0876	-1.0876	-1.0876	-1.0876	-1.0876	0.4604	0.4012	-0.3267	-1.0876	2.2356	-1.0876	-1.0764	-1.0618	-1.0775	-0.133	-0.0645	1.2054	-0.2052	-0.762	2.9294	-1.0876	-0.1234	-0.72	0.015	-0.8182	-1.0876	-0.8682	-1.0876	-0.6287	-1.0876	-1.0876	-1.0876	-0.4962	1.8211	0.3335
DPYSL3	1.3629	1.63	0.7135	1.3194	1.3835	1.5261	-1.4764	-0.6782	-0.5005	-1.4764	-1.4764	-1.4764	-1.4764	-1.4764	-0.9859	-0.1205	-1.4764	-0.3206	0.154	-1.4764	-1.1027	-1.4764	-1.4764	-0.8542	-1.4764	-1.4764	-0.8149	-1.4764	-1.4764	-1.4764	-1.1756	-1.4764	-0.6097	0.9185	-1.4764	-0.3688	-1.4163	-1.4764	-1.4764	-0.9833	-1.4764	-1.4764	-1.4764	-1.4764	-1.4764	-1.4764	-1.4764	0.9235	-1.4764
JCO2018. Aggarwal
SC cluster=2, non-SC=1	2	2	2	2	2	2	2	2	2	2	2	2	1	1	1	1	1	1	1	1	1	1	1	1	1	1	1	1	1	1	1	1	1	1	1	1	1	1	1	1	1	1	1	1	1	1	1	1	1
Pathology Classification	Pure small cell	Pure small cell	Pure small cell	Pure small cell	Pure small cell	Pure small cell	Mixed small cell	Mixed cell cell	Adenocarcinoma	Adenocarcinoma	Adenocarcinoma	Adenocarcinoma	Pure small cell	Pure small cell	Pure small cell	Pure small cell	Pure small cell	Pure small cell	Pure small cell	Pure small cell	Pure small cell	Mixed small cell	Mixed small cell	Mixed small cell	Mixed small cell	Adenocarcinoma	Adenocarcinoma	Adenocarcinoma	Adenocarcinoma	Adenocarcinoma	Adenocarcinoma	Adenocarcinoma	Adenocarcinoma	Adenocarcinoma	Adenocarcinoma	Adenocarcinoma	Adenocarcinoma	Adenocarcinoma	Adenocarcinoma	Adenocarcinoma	Adenocarcinoma	Adenocarcinoma	Adenocarcinoma	Adenocarcinoma	Adenocarcinoma	Adenocarcinoma	Adenocarcinoma	Adenocarcinoma	Adenocarcinoma
Sample ID	DTB-032	DTB-036	DTB-218	DTB-174	DTB-110	DTB-135Pro	DTB-040	DTB-210Pro	DTB-003	DTB-080Pro	DTB-120	DTB-205	DTB-069	DTB-008	DTB-021	DTB-190	DTB-176Pro	DTB-176	DTB-156	DTB-126	DTB-131	DTB-009	DTB-018	DTB-059	DTB-149Pro	DTB-001	DTB-002	DTB-004	DTB-005	DTB-007	DTB-010Pro	DTB-011	DTB-018Pro	DTB-020	DTB-022	DTB-022Pro	DTB-022Pro2	DTB-023	DTB-024Pro	DTB-024Pro2	DTB-030	DTB-031	DTB-034	DTB-035	DTB-038	DTB-042	DTB-046	DTB-049	DTB-053
FYN	12.4435	11.0826	11.1835	12.1042	10.3142	10.5044	12.5635	12.39	10.6996	11.9469	12.0647	11.1588	9.22641	11.1608	10.9379	11.1498	10.8582	8.73454	9.37554	8.13397	8.88025	10.2163	11.4252	8.51768	10.8294	6.1958	3.48618	7.64429	11.1373	9.81048	9.42905	11.1211	7.85074	9.11911	10.7734	8.4565	10.3618	10.7133	9.26492	10.3518	9.86795	6.71538	8.5116	8.93107	10.8273	10.6728	10.2837	9.61943	9.85358
GNG4	12.8293	13.1308	11.8419	12.3516	12.5222	11.1067	14.2183	7.06172	12.2065	3.25127	7.45441	13.5989	4.73039	10.0589	7.01748	6.48833	11.7699	9.46455	10.8672	6.05237	11.7813	8.72107	10.4082	3.25127	1.10591	11.0412	3.25127	10.0694	10.1448	11.4956	9.49865	10.2931	13.3837	13.3395	8.90229	8.73656	9.0414	11.3074	9.74703	10.691	11.3842	11.1301	6.6209	3.25127	11.6718	10.269	8.11115	9.5787	12.609
APBB1	10.8482	9.47959	8.34158	7.26786	8.98921	6.15537	10.149	8.69421	8.95315	9.5988	8.31326	8.56215	5.57656	9.58866	-0.819138	5.78289	8.71655	8.36027	9.25966	5.49888	9.9419	9.06132	7.99553	7.96516	9.64245	6.06258	7.00422	2.53085	7.40949	9.36874	2.53085	9.73689	5.97945	7.74576	9.77517	-0.819138	9.51477	8.43984	6.892	8.11328	6.34961	7.54512	10.6694	2.53085	9.92907	6.82546	7.08178	9.45958	9.75253
LHX2	11.1109	9.06903	6.91769	9.09274	1.87454	9.58485	10.4981	5.25479	5.58976	1.87454	8.47072	10.5713	5.07423	2.69179	0.187873	5.12368	4.26429	4.62639	9.8522	0.187873	6.11573	6.18192	5.35653	10.0738	6.74482	6.994	1.87454	1.87454	5.23785	3.94418	1.87454	3.77376	7.24327	7.00603	9.4324	7.53776	8.1991	8.29496	6.85469	7.66289	4.50875	9.00574	9.87108	1.87454	10.6144	0.187873	1.87454	8.14388	8.7437
ARHGEF2	12.1736	10.3718	10.0336	11.7131	9.15121	11.5562	12.7455	13.3737	10.8075	10.5374	11.9778	12.5495	8.62904	10.9237	11.8175	11.1831	9.29964	9.11093	10.9921	7.88185	8.64444	9.77393	10.4802	9.56899	9.78815	10.4479	7.76488	8.33417	10.5921	11.6647	8.19676	11.0781	11.1779	8.30049	10.3452	8.87312	10.0304	9.83104	10.161	9.36134	9.50432	10.5227	9.58023	9.83966	9.95093	10.487	10.2669	10.2237	11.0548
EPHB2	12.1349	7.99757	10.1737	9.5881	7.69686	9.57565	11.9072	11.7267	9.20616	9.84748	11.1153	10.9193	7.09856	9.30949	-0.596968	6.37386	7.72638	6.53323	7.90791	6.68336	8.06784	6.99358	9.99553	8.81951	8.96254	8.3068	2.68725	7.24967	8.52685	5.00381	9.20796	8.90883	9.3543	9.57417	8.07503	2.90803	8.14795	9.74362	9.15919	8.47419	8.85829	8.84654	9.4686	2.68725	6.19361	7.35066	8.41725	7.50656	9.27624
DPYSL3	11.6543	14.2643	15.9538	14.4748	10.8111	14.5463	13.6206	9.68654	13.3467	9.71989	13.4987	12.2044	9.88756	11.4501	10.1803	13.3013	10.2114	9.51631	9.86911	10.5394	12.3691	11.6872	12.4392	8.33145	11.0522	12.9285	10.3772	9.17448	12.046	12.0758	6.57248	11.8374	10.7301	12.5252	11.2592	10.0757	10.6874	14.3331	12.7809	12.2564	12.1661	11.6329	8.00027	12.776	10.9225	11.5475	11.2277	12.4766	12.6449
JCI2018. Labrecque
Subtype	ARPC	ARPC	ARPC	ARPC	ARPC	ARPC	ARPC	ARPC	ARPC	ARPC	ARPC	ARPC	ARPC	ARPC	ARPC	ARPC	ARPC	ARPC	ARPC	ARPC	ARPC	ARPC	ARPC	ARPC	ARPC	ARPC	ARPC	ARPC	ARPC	ARPC	ARPC	ARPC	ARPC	ARPC	ARPC	ARPC	ARPC	ARPC	ARPC	ARPC	ARPC	ARPC	ARPC	ARPC	ARPC	ARPC	ARPC	ARPC	ARPC
Sample ID	17-042H2_BONE	17-036N6_LN	17-036L3_LN	17-036H10_LIVER	17-033H7_TAIL_OF_PANCREAS	17-022K1_LIVER	17-007H1_LIVER	16-101N2_PARIETAL_DIAPHRAGM	16-101J6_LIVER	15-096FF1_BONE	15-090KK1_BONE	15-090H1_LIVER	15-069P5_LN	15-069K1_LIVER	15-023L2_LN	15-023K2_SPLEEN	15-023AA1_BONE	15-010K4_LN	06-127G3_LN	05-217I3_LN	05-217F4_LN	05-214E2_LN	05-165O1_ADRENAL	05-165K1_LUNG	05-011G2_LUNG	05-011D5_LN	04-050S1_LN	04-050P1_LN	03-027P3_LIVER	03-139E5_RETROPERITONEAL	03-139M5_RETROPERITONEAL	15-003H1_LIVER	14-105J1_LIVER	14-091E1_LUNG	14-077N15_LIVER	14-053K7_LN	14-053H3_LIVER	14-053AA3_BONE	14-043H6_LIVER	14-043CC3_BONE	14-031L2_PLEURAL	14-031H2_LIVER	13-122H1_PELVIC_MASS	13-104K7_LN	13-104I3_LN	13-104AA2_BONE	13-101H1_LN	13-101K3_LN	13-012M3_LUNG
FYN	1.30966	0.970881	1.68291	0.792662	3.74756	1.4446	2.34972	2.39356	2.19512	2.19027	0.864562	2.61828	4.30468	3.15331	1.4621	2.73227	3.18828	1.75284	3.11172	1.70496	2.57885	10.4358	2.60225	3.70176	2.38074	3.03109	8.86269	4.70108	0.897366	3.54263	6.86345	2.9876	2.63165	3.41285	2.82688	1.77451	1.90956	3.14711	0.60617	2.75263	2.91699	2.16624	2.09906	0.826447	2.1971	1.9586	0.667435	1.45044	3.9292
GNG4	1.60678	7.17119	9.51395	25.9246	9.03721	1.99484	1.5465	2.031	1.84716	3.06771	5.58468	12.2644	1.24053	1.14121	4.83469	2.69632	13.9971	7.63476	3.81814	0.769138	0.626297	2.2071	1.05524	0.919033	19.7776	18.3718	1.17106	1.34255	0.475874	7.4717	6.31684	1.86635	0.771954	1.3717	2.70622	1.36004	2.27085	1.32116	0.623818	1.37545	1.01416	0.921966	1.48728	25.2491	19.2252	9.25203	4.19752	4.33478	2.11584
APBB1	3.36057	1.08015	1.28797	0.718257	9.16425	1.18983	3.27804	1.83519	2.51091	3.88704	1.99351	2.76425	3.61249	3.29356	0.826518	1.2013	3.59511	8.55649	2.74245	1.19485	1.56747	10.2019	1.17495	1.63865	4.02869	3.81331	2.76648	1.62002	0.894471	1.39324	3.83904	3.48351	1.96116	9.57035	1.49685	3.83325	4.39229	4.68865	0.422031	2.08372	1.85925	2.46888	8.30163	8.94643	2.96079	2.82846	3.04589	2.88061	6.37613
LHX2	0.645124	0.0144152	0.0144541	0.221259	1.60171	0.616414	0.379206	0.122873	0.203115	0.197219	0.564511	0.518334	0.1281	0.682802	0.0401432	0.0616298	0.0822946	1.41397	0.0238622	0	0	1.55522	0	0.0201029	0.288305	0.314422	0.0166591	0	0.33882	0	0.0130063	2.75217	1.01201	0.240035	0.734026	0.282619	0.637176	0.168936	0.149296	0.0148045	0.0137539	0.390111	0.236139	0.0313863	0.217833	0.0597498	0.0905643	0.0306717	0.223181
ARHGEF2	2.3478	2.72506	3.4971	2.68847	8.96524	2.0079	3.2182	5.26875	4.3405	2.35449	2.14478	2.79462	2.96983	3.18354	2.0426	4.69864	4.82519	8.8033	3.46964	1.89367	2.33981	3.89631	5.27855	5.39895	2.2539	3.21225	9.52636	8.07585	2.05919	1.85459	6.6793	3.49731	2.83988	10.2876	3.25672	2.72672	3.57162	4.787	0.981018	6.00139	3.07742	4.78804	3.63545	1.62346	2.07224	4.03183	2.68555	2.65106	3.45408
EPHB2	0.437917	0.602401	0.499777	0.579789	0.375849	0.277863	0.426036	0.358392	0.624755	0.107578	1.00888	0.615739	0.095108	0.197512	2.13456	4.43516	0.885321	0.114264	0.316366	0.165952	0.164861	1.59502	0.182145	0.272921	0.0947946	0.169776	0.233235	0.462793	0.118078	0.169123	0.300731	0.161779	0.555199	0.728769	0.19896	0.0157767	0.223539	0.0260626	0.100288	0.901309	0.361781	0.216432	0.131491	0.146474	0.302133	0.28201	0.107034	0.325317	0.368599
DPYSL3	1.74798	16.4223	25.5301	6.62264	19.5257	1.84184	19.0971	13.3651	12.0252	5.16851	16.5171	17.3335	14.8832	10.1127	7.87995	7.66288	8.55704	17.8167	9.98421	11.085	12.0026	2.83172	8.19203	13.7307	10.9251	11.3665	4.95765	3.81507	1.91939	12.1285	10.1513	7.84018	2.36673	18.481	5.55399	8.89183	9.39108	5.3103	1.37863	6.16691	4.39381	2.37439	6.03298	3.43139	6.12923	2.19774	16.5228	18.1702	24.5003
PNAS2019. Wassim
Pathology Classification	Adenocarcinoma	Adenocarcinoma	Not available	Adenocarcinoma	Adenocarcinoma	Adenocarcinoma	Inadequate for diagnosis	Adenocarcinoma with NE features	Adenocarcinoma	Inadequate for diagnosis	Not available	Adenocarcinoma	Adenocarcinoma	Adenocarcinoma	Adenocarcinoma	Adenocarcinoma	Adenocarcinoma	Not available	Adenocarcinoma	Adenocarcinoma	Not available	Adenocarcinoma	Adenocarcinoma	Adenocarcinoma	Adenocarcinoma	Adenocarcinoma	Adenocarcinoma	Adenocarcinoma	Adenocarcinoma	Adenocarcinoma	Adenocarcinoma	Small cell	Adenocarcinoma	Adenocarcinoma	Adenocarcinoma	Adenocarcinoma	Adenocarcinoma	Inadequate for diagnosis	Adenocarcinoma	Not available	Adenocarcinoma	Adenocarcinoma	Adenocarcinoma	Adenocarcinoma	Adenocarcinoma	Adenocarcinoma	Adenocarcinoma	Adenocarcinoma	Adenocarcinoma
Sample ID	TP_2077_Tumor	TP_2078_Tumor	SC_9056_T	SC_9137_Tumor	SC_9139_Tumor	SC_9140_Tumor	SC_9142_Tumor	MO_1469_T	TP_2081_T	SC_9074_T	SC_9086_T	SC_9145_Tumor	SC_9148_Tumor	SC_9153_Tumor	TP_2093_T	TP_2096_T	SC_9156_Tumor	SC_9162_Tumor	SC_9163_Tumor	SC_9165_Tumor	SC_9027_T	SC_9175_T	MO_1492_T	MO_1510_T	MO_1511_T	MO_1514_T	SC_9176_T	SC_9178_T	SC_9146_T	SC_9181_T	SC_9183_T	MO_1482_T	SC_9184_T	SC_9186_T	SC_9187_T	SC_9189_T	SC_9190_T	SC_9192_T	SC_9194_T	MO_1556_T	SC_9069_T	MO_1012-Tumor-Subcutaneous_nodule	MO_1013-Tumor	MO_1014-Tumor	MO_1020-Tumor	MO_1015-Tumor	MO_1040-Tumor	MO_1054-Tumor	MO_1071-Tumor
FYN	0.1778	-1.068	-1.2377	-0.0052	1.2915	-0.0661	1.3941	1.5053	-0.3983	-0.0504	1.033	0.9311	0.4519	-1.0904	-0.4456	-0.7141	-0.7508	-0.8607	-1.008	1.858	0.2617	-1.2986	-0.3415	-1.1184	0.2935	0.0533	0.2578	-0.5854	-1.9085	-2.0562	0.4935	0.9543	-0.7784	0.2101	-2.0801	-0.5851	-0.7005	0.4481	-1.249	-1.8949	-0.6832	0.5179	0.4578	-0.165	1.0189	0.0689	-0.1256	-0.2811	-0.1652
GNG4	-0.1101	-0.058	0.2442	0.7958	0.2839	1.6054	-0.9892	0.7393	-0.5692	0.77	1.2361	1.0047	1.0033	1.439	-1.3955	-1.0189	-1.2252	1.532	-1.0292	0.118	0.784	-0.5322	0.2038	0.976	-0.7575	0.3161	-1.1037	-0.3717	0.0559	-1.1707	-0.5497	1.4662	1.2	0.0975	1.4704	0.3303	1.3663	0.9924	0.2356	0.7166	-0.6855	1.1163	-1.3997	-0.9585	-0.1974	-1.243	0.5168	0.6203	0.4288
APBB1	2.9514	-1.0125	1.5567	0.3319	0.7293	-0.4518	-0.2696	0.8564	0.205	0.7717	-0.3878	0.1367	0.845	1.7902	-0.4534	-0.8601	-1.4443	-1.2095	-0.353	0.5413	-0.8546	1.3631	0.5913	1.1553	-0.1867	0.624	-0.8151	0.0868	-2.1476	0.1432	0.5902	1.7941	-1.3095	2.3901	-2.2178	1.7629	1.6712	0.0539	-0.0656	0.7677	1.0935	-0.9501	-0.6737	-0.277	0.8232	2.289	-0.502	0.6836	1.7293
LHX2	-0.5779	-0.543	-0.0848	-0.6519	-0.4683	0.1924	-0.4464	-0.3856	0.2264	1.6192	-0.6477	-0.0441	-0.662	0.8175	-0.6584	-0.0993	-0.6643	0.0392	0.4161	-0.214	0.0055	-0.7989	-0.2979	-0.8112	-0.6964	-0.372	-0.287	-0.7287	-0.4222	-0.0705	-0.7645	4.0245	1.0643	-0.4166	-0.669	-0.5787	-0.6772	-0.4021	-0.4416	1.1144	-0.5952	2.6116	-0.782	-0.8216	1.1168	-0.7643	0.6997	-0.7836	-0.6504
ARHGEF2	-0.2275	-1.1937	-0.7509	-0.7484	0.6431	-0.4764	0.9738	1.6058	-0.5121	-0.4771	0.4555	-0.1278	-0.3211	0.3954	-1.0724	-1.1696	-0.2631	-0.6546	-0.8892	1.8194	-1.3628	-1.7254	0.0238	1.6043	0.0145	-0.3499	-0.3426	-0.8407	-0.8331	-2.1344	-0.1266	1.7422	-0.8303	-0.7821	-0.4017	-1.7198	0.7279	0.1105	-1.7649	-2.17	-0.7009	1.8821	3.962	-0.2094	1.4214	0.5016	-0.4227	0.0049	0.1605
EPHB2	0.1232	-0.4871	-0.0296	-0.7559	0.817	-0.2686	0.6836	0.7248	-0.8135	-0.0077	-0.4899	-0.8013	-0.1666	0.8851	-0.9012	-0.9175	-0.8133	-0.5922	-0.7508	1.5671	0.19	-0.3989	-0.949	0.5689	0.4231	0.7037	-0.5914	-0.6547	-0.5202	-0.4068	-0.3737	2.532	-0.957	0.1548	0.9262	-0.4051	1.0845	-0.2382	0.4112	-1.0153	0.3983	0.1626	0.4307	-0.3922	-0.1015	-0.2175	-1.053	-0.6057	-0.1199
DPYSL3	-0.1132	-0.9703	0.2393	0.4114	0.799	0.2583	0.8886	2.8242	-0.5136	-0.8703	-0.6332	1.1955	0.4503	-0.6399	-0.0215	-0.8774	0.7441	0.3157	-0.3153	2.1395	-0.9692	-1.926	-0.3628	-1.4032	0.9266	0.3708	1.2474	-0.3759	-1.4148	-1.0451	-0.3119	1.8671	0.1032	-1.9395	1.4573	-0.1431	-0.2818	-0.9045	-0.298	-0.398	-1.3014	-0.8553	-0.1193	0.0385	0.8538	1.8916	-0.3326	0.0895	1.7799
[truncated: 217 more columns]

## Sheet: Figure5b
Source RNA seq data for Kaplan-Meier survival analysis in Figure 5b
Sample ID	OS	status	LHX2	ARHGEF2	EPHB2
TP_2077_Tumor	11.6623	0	-0.5779	-0.2275	0.1232
TP_2078_Tumor	2.72668	0	-0.543	-1.1937	-0.4871
SC_9137_Tumor	31.5375	1	-0.6519	-0.7484	-0.7559
TP_2081_T	6.73456	0	0.2264	-0.5121	-0.8135
SC_9175_T	3.51511	1	-0.7989	-1.7254	-0.3989
MO_1510_T	9.92116	0	-0.8112	1.6043	0.5689
SC_9176_T	18.4297	1	-0.287	-0.3426	-0.5914
SC_9146_T	12.1222	1	-0.4222	-0.8331	-0.5202
SC_9181_T	16.5243	0	-0.0705	-2.1344	-0.4068
SC_9183_T	6.37319	0	-0.7645	-0.1266	-0.3737
MO_1084-Tumor	1.67543	0	-0.2873	-0.7017	-0.8563
MO_1094-Tumor	20.2037	0	-0.3185	1.1689	2.9476
TP_2009-Tumor	17.6741	1	-0.6022	0.4514	-0.3074
MO_1128-Tumor	10.7424	1	-0.8122	0.5059	2.1942
MO_1124-Tumor	13.1406	1	3.2303	1.1122	-0.3834
SC_9026-Tumor	24.8357	0	-0.6527	-0.5154	0.6448
SC_9036-Tumor	28.0552	1	-0.6919	-0.0313	-0.229
SC_9037-Tumor	22.2076	1	0.6143	-0.9547	-0.9105
SC_9043-Tumor	47.7661	1	-0.5043	-0.0987	-0.3922
MO_1179-Tumor	9.23127	1	-0.6704	0.8997	-0.228
MO_1184-Tumor	36.5637	0	2.1505	0.8416	-0.4585
MO_1176-Tumor	8.27858	0	0.355	-0.0842	-0.3152
MO_1192-Tumor	39.3233	1	-0.6998	-0.6181	-0.7522
SC_9050-Tumor	2.43101	0	-0.2299	-1.0393	-1.235
SC_9055-Tumor	12.8121	1	-0.1368	-0.1994	-0.3186
MO_1219-Tumor	12.8778	1	1.2475	0.7088	-0.7251
SC_9057-Tumor	3.94218	0	-0.4013	-0.2527	0.5316
MO_1241-Tumor	4.2707	1	1.1675	0.6896	0.8372
SC_9068-Tumor	22.1419	1	-0.3248	-0.727	-0.0518
TP_2054-TM	11.8922	0	0.6359	0.611	-0.3321
SC_9080-TM	33.7385	1	-0.1072	-0.7754	-0.8318
SC_9081-TM	28.8765	1	1.8749	1.544	-0.2386
SC_9083-TM	33.0158	1	-0.3662	-0.0974	0.1774
MO_1336-TM	6.5046	0	-0.048	-0.5043	-0.5952
MO_1337-TM	14.8489	1	-0.2098	0.1155	1.9647
SC_9086-TM	20.7293	1	-0.7107	0.5904	-0.7101
TP_2060-TM	6.04468	1	-0.6114	0.4469	0.4156
TP_2064-TM	13.929	0	-0.5292	-0.5514	-0.1801
SC_9092-TM	12.0237	1	-0.4475	0.0709	-0.4037
MO_1410-Tumor	2.92378	1	0.439	0.4746	0.1638
TP_2069_Tumor	10.5782	0	-0.1294	-0.206	-0.1271
SC_9124_Tumor	20.1708	0	-0.0004	-1.4058	-0.383
SC_9129_Tumor	30.3876	0	-0.7375	0.4128	-0.2509
MO_1447_Tumor	22.0105	0	0.1155	-0.9557	0.0137
DFCI.11-104.13-Tumor	8.44284	1	-0.167	-0.9984	2.0784
PROS10448-1115156-Tumor-SM-5EEBN	29.8292	1	-0.6728	0.0825	-0.3047
PROS01448-1115161-Tumor-SM-5SGU1	4.53351	1	-0.7289	-1.5044	-0.6028
PROS01448-1115183-Tumor-SM-5SGU3	22.9961	1	-0.1916	-0.1458	0.8092
PROS01448-1115202-Tumor-SM-5SGU5	28.318	0	0.7308	-0.809	-0.6748
PRAD-01115362-Tumor-SM-7A15P	20.1708	0	-0.742	-1.1332	-0.8276
PRAD-01115444-Tumor-SM-6B2K9	17.707	1	-0.47	-0.0111	-0.1967
PRAD-01115467-Tumor-SM-6B2KD	19.4809	0	-0.8483	2.3017	-1.0346
PRAD-01115468-Tumor-SM-6B2KE	9.98686	1	-0.8014	1.1352	0.1944
PRAD-01115526-Tumor-SM-A4KND	24.8357	0	2.1152	0.5332	3.5371
PRAD-01115549-Tumor-SM-A4KNH	7.42444	0	-0.6244	-1.7056	-0.0702
PRAD-01115550-Tumor-SM-A4KNI	1.83968	0	-0.8197	0.8542	-0.1414
PRAD-01115554-Tumor-SM-A56E4	15.1774	1	-0.4019	0.4863	-0.2252
PROS12319B-SU2C-06115114-Tumor-SM-4W2N9	16.4258	1	-0.3833	-1.7983	-0.5157
PROS12319B-SU2C-06115116-Tumor-SM-4W2NB	2.75953	1	0.0337	0.8339	-0.7322
PROS12319B-SU2C-06115121-Tumor-SM-4W2NG	20.7293	1	-0.4165	-0.5458	-0.0581
PRAD-06115124-Tumor-SM-7LGU1	35.8739	0	-0.8174	0.4237	0.3496
PROS01448-6115234-Tumor-SM-67ERX	32.8187	0	-0.1734	-0.6528	-0.6719
PROS01448-6115235-Tumor-SM-67ERY	34.5598	0	-0.8483	0.3019	-0.6276
PROS01448-6115242-Tumor-SM-67ES1	17.5756	1	-0.8059	-0.6764	-0.9511
PROS01448-6115247-Tumor-SM-67ES2	44.0539	1	-0.5874	-0.3085	-0.0548
PROS01448-6115251-Tumor-SM-67ES6	3.64652	1	0.7905	-0.0298	-0.468
PRAD-6115395.0-Tumor-SM-7LGUH	35.2497	0	-0.5039	-0.4813	-0.7454
PRAD-6115399.0-Tumor-SM-7LGUL	25.4928	0	-0.7612	0.6597	0.0375
PRAD-6115590.0-Tumor-SM-B2XRS	33.4757	0	-0.7314	-0.6017	-0.593
PRAD-6115594.0-Tumor-SM-B2XRW	32.1288	1	-0.4448	-0.7976	0.1731
PRAD-6115595.0-Tumor-SM-B2XRY	29.5007	1	-0.4569	-0.9092	-0.0198
PRAD-6115605.0-Tumor-SM-B2XSA	14.159	1	0.3978	-0.1629	0.206
PM14-TM	57.2602	1	-0.6892	0.1342	-0.4014
PM158-TM	30.5848	0	-0.8483	2.0158	-1.0871
WCM335_X1	29.6649	0	-0.8011	-0.5041	0.1896

## Sheet: Figure5c
Source RNA seq data for Kaplan-Meier survival analysis in Figure 5c
Sample ID	DFSmonth	status	LHX2	ARHGEF2	EPHB2
GSM527858	18.5	1	106.87	202.69	227.296
GSM527859	58.02	0	111.844	203.999	213.11
GSM527860	93.14	0	141.461	230.226	285.873
GSM527861	126.1	0	104.502	163.615	199.07
GSM527862	98.6	0	117.069	173.512	222.935
GSM527863	149.19	0	107.399	207.566	230.95
GSM527864	64.76	1	101.52	167.364	203.618
GSM527865	35.06	0	79.9975	238.168	196.482
GSM527866	82.17	0	124.553	339.357	309.804
GSM527867	128.43	0	117.277	179.782	225.879
GSM527868	10.38	0	99.1148	171.269	209.93
GSM527869	76.45	0	103.297	184.971	207.277
GSM527870	22.7	0	68.3157	224.692	190.89
GSM527871	104.38	0	159.8	234.598	308.659
GSM527872	18.96	0	95.1087	231.591	232.927
GSM527873	56.94	0	104.679	191.969	247.006
GSM527874	61.5	0	111.933	227.754	262.349
GSM527875	39.95	1	117.471	183.667	244.905
GSM527876	3.94	1	151.91	161.621	249.827
GSM527877	68.04	1	116.091	187.339	223.559
GSM527878	78.16	0	131.387	190.444	299.96
GSM527879	116.83	0	68.4741	167.076	191.51
GSM527880	27.6	1	91.9424	286.687	238.43
GSM527881	26.68	0	108.094	181.733	191.25
GSM527882	115.09	0	132.06	221.951	266.719
GSM527883	35.35	1	130.233	183.39	280.164
GSM527884	3.71	1	123.107	191.977	233.282
GSM527885	69.09	0	133.336	244.471	250.099
GSM527886	92.98	1	93.5524	180.435	245.161
GSM527887	77.8	0	96.992	197.12	222.008
GSM527888	85.32	0	110.344	181.377	229.411
GSM527889	104.05	0	81.0516	179.151	181.348
GSM527890	100.21	0	141.711	173.604	211.191
GSM527891	89.5	0	129.581	152.884	241.987
GSM527892	83.85	0	104.498	199.419	245.056
GSM527893	102.54	0	96.3282	217.827	180.966
GSM527894	2.1	1	186.758	153.291	295.241
GSM527895	25	0	103.574	259.52	247.051
GSM527896	82.86	0	137.012	160.723	287.008
GSM527897	30.19	0	95.4116	135.786	189.563
GSM527898	42.94	0	123.675	166.145	216.664
GSM527899	74.12	0	90.8602	110.836	171.979
GSM527900	24.28	0	104.351	116.987	189.968
GSM527901	77.37	0	120.513	153.095	220.172
GSM527902	77.11	0	135.25	142.769	226.377
GSM527903	45.54	0	116.221	216.475	211.64
GSM527904	13.04	1	97.4791	187.232	242.048
GSM527905	84.31	0	116.771	170.729	252.318
GSM527906	49.35	0	142.405	158.469	227.664
GSM527907	61.7	0	135.698	182.618	244.604
GSM527908	55.39	1	96.6568	134.051	179.22
GSM527909	9.86	1	111.801	126.934	204.391
GSM527910	58.97	0	102.211	135.238	197.463
GSM527911	31.8	1	104.193	178.085	229.287
GSM527912	39.66	0	112.206	145.132	196.967
GSM527913	60.85	0	99.0199	152.964	175.538
GSM527914	56.84	0	97.3814	109.273	164.655
GSM527915	70.18	0	153.227	137.651	245.128
GSM527916	48.43	0	114.786	144.717	203.475
GSM527917	16.82	1	124.843	196.792	209.711
GSM527918	46.42	0	81.9957	125.863	167.6
GSM527919	66.1	0	152.275	175.594	273.717
GSM527920	51.58	0	105.728	160.673	181.069
GSM527921	42.38	0	113.878	130.337	194.987
GSM527922	1.87	0	148.648	196.296	281.995
GSM527923	5.78	0	92.2193	167.473	170.137
GSM527924	38.21	0	125.796	165.941	244.397
GSM527925	62.36	0	97.9334	166.763	209.682
GSM527926	28.65	1	97.535	144.306	195.222
GSM527927	43.47	0	99.8535	182.361	185.874
GSM527928	23	0	105.423	171.108	217.966
GSM527929	56.15	0	122.234	161.701	251.922
GSM527930	59.14	0	119.622	145.852	231.168
GSM527931	13.86	0	95.3429	162.189	204.507
GSM527932	58.91	0	157.117	187.046	291.339
GSM527933	49.84	0	129.269	214.303	242.94
GSM527934	13.21	1	115.226	148.049	234.4
GSM527935	60.45	0	124.031	158.353	204.566
GSM527936	38.77	0	127.238	169.401	264.58
GSM527937	26.22	0	140.527	161.825	227.38
GSM527938	18.83	1	128.653	252.4	275.268
GSM527939	43.83	0	113.543	131.279	219.743
GSM527940	46.49	0	127.311	155.097	231.697
GSM527941	62.65	0	118.45	164.846	245.261
GSM527942	52.47	0	161.776	193.626	277.47
GSM527943	60.06	0	101.108	157.972	226.014
GSM527944	55.2	0	88.525	134.978	182.23
GSM527945	61.37	0	103.037	181.245	199.014
GSM527946	51.85	0	110.697	172.915	210.557
GSM527947	43.53	0	107.341	132.533	217.941
GSM527948	53.82	1	126.506	159.765	269.166
GSM527949	56.87	0	129.831	159.232	256.256
GSM527950	27.86	1	154.443	187.224	299.365
GSM527951	48.56	0	111.927	179.986	228.692
GSM527952	28.06	0	127.784	194.686	214.454
GSM527953	8.18	0	101.337	136.296	185.309
GSM527954	51.65	0	106.337	151.059	180.34
GSM527955	5.72	1	134.966	207.141	269.496
GSM527956	41.76	0	101.461	223.504	196.856
GSM527957	37.59	0	111.955	182.475	238.359
GSM527958	48.43	0	121.857	253.558	254.39
GSM527959	50.89	0	112.472	134.638	192.562
GSM527960	45.73	0	80.9436	265.324	164.646
GSM527961	59.17	0	149.121	176.213	290.841
GSM527962	51.35	0	148.61	219.529	211.838
GSM527963	47.34	0	159.844	201.915	299.01
GSM527965	47.61	0	140.196	217.051	233.549
GSM527966	10.81	0	124.283	111.341	193.255
GSM527968	39.85	0	182.65	174.486	300.086
GSM527970	31.61	0	152.303	152.659	255.932
GSM527971	1.41	1	118.474	227.234	255.035
GSM527972	12.98	0	128.683	222.699	207.393
GSM527973	19.02	1	106.847	143.368	189.913
GSM527974	11.83	0	121.4	133.553	246.124
GSM527975	45.37	0	155.541	173.369	272.973
GSM527977	54.54	0	168.261	178.523	278.254
GSM527979	30.52	0	171.035	166.739	281.128
GSM527980	26.84	0	150.898	185.749	259.986
GSM527982	49.02	0	112.609	172.635	205.001
GSM527984	42.94	0	134.629	192.203	206.691
GSM527985	52.17	0	126.325	199.798	247.769
GSM527986	8.84	0	121.206	162.142	195.68
GSM527987	30.56	1	109.943	169.581	225.328
GSM527988	32.69	0	112.175	133.848	195.821
GSM527989	43.3	0	129.233	160.237	243.07
GSM527990	36.01	0	139.704	190.984	308.464
GSM527991	2.56	1	144.92	253.71	256.592
GSM527992	37.68	0	108.124	148.316	253.181
GSM527993	2.92	1	179.756	188.505	344.838
GSM527994	1.38	1	139.569	143.11	255.55
GSM527995	30.03	0	160.3	186.962	326.674
GSM527998	18	1	154.04	197.701	290.605
GSM528005	2.89	1	138.398	185.661	263.018
GSM528006	4.11	1	128.689	189.897	286.572
GSM528007	1.61	1	131.065	130.171	216.385
GSM528008	1.38	1	130.556	224.167	274.364
GSM528009	11.79	1	212.891	183.447	369.793
GSM528011	20.04	1	137.192	365.614	215.626
GSM528013	64.66	1	160.405	156.588	256.152
GSM528014	5.95	1	105.172	253.238	288.107

[truncated: 11 more sheets: Figure6a, Figure6b, Figure6c, Figure6d, Figure6e, Figure6f, Suppl Figure2a, Suppl Figure2b, Suppl Figure3a, Suppl Figure3b, Suppl Figure4]
